# Supplementary material for: A new extended belief rule base method based on neighborhood covering reduction for diabetes diagnosis
Source: PLoS One. 2026 May 5;21(5):e0347303. doi: 10.1371/journal.pone.0347303 (PMC13143082; doi:10.1371/journal.pone.0347303)
Supplement: S1 File — This ZIP file contains all experimental datasets used in this study, organized as follows: 1. Original Data: Sourced from the Medical City Hospital/Al-Kindy Teaching Hospital (Mendeley Data) and the UCI Machine Learning Repository. 2. Section 4.1 Datasets: Training and testing splits for diabetes diagnosis with test set proportions of 0.2, 0.25, 0.3, 0.35, and 0.4 (e.g., Dataset of Diabetes_train_0.2.xlsx). 3. Section 4.2 Datasets: Validation datasets including Iris, Banknote, Ecoli, and Newthyroid with a 0.3 test split. All processed datasets are restricted to two premise attributes to ensure a fair comparison by eliminating the influence of feature selection, thereby highlighting the performance of the NCR-EBRB model. (ZIP) [file pone.0347303.s001.zip]

Archive with 26 entries (25 files):
- Banknote_test_0.3.xlsx
- Banknote_train_0.3.xlsx
- Dataset of Diabetes_test_0.2.xlsx
- Dataset of Diabetes_test_0.25.xlsx
- Dataset of Diabetes_test_0.3.xlsx
- Dataset of Diabetes_test_0.35.xlsx
- Dataset of Diabetes_test_0.4.xlsx
- Dataset of Diabetes_train_0.2 .xlsx
- Dataset of Diabetes_train_0.25.xlsx
- Dataset of Diabetes_train_0.3.xlsx
- Dataset of Diabetes_train_0.35.xlsx
- Dataset of Diabetes_train_0.4.xlsx
- Ecoli_test_0.3.xlsx
- Ecoli_train_0.3.xlsx
- Iris_test_0.3.xlsx
- Iris_train_0.3.xlsx
- Newthyroid_test_0.3.xlsx
- Newthyroid_train_0.3.xlsx
- origin/
- origin/banknote.zip
- origin/Dataset of Diabetes .csv
- origin/ecoli.zip
- origin/iris.zip
- origin/newthyroid.zip
- README.docx
- README.txt
