# Supplementary material for: A new extended belief rule base method based on neighborhood covering reduction for diabetes diagnosis
Source: PLoS One. 2026 May 5;21(5):e0347303. doi: 10.1371/journal.pone.0347303 (PMC13143082; doi:10.1371/journal.pone.0347303)
Supplement: S1 File — This ZIP file contains all experimental datasets used in this study, organized as follows: 1. Original Data: Sourced from the Medical City Hospital/Al-Kindy Teaching Hospital (Mendeley Data) and the UCI Machine Learning Repository. 2. Section 4.1 Datasets: Training and testing splits for diabetes diagnosis with test set proportions of 0.2, 0.25, 0.3, 0.35, and 0.4 (e.g., Dataset of Diabetes_train_0.2.xlsx). 3. Section 4.2 Datasets: Validation datasets including Iris, Banknote, Ecoli, and Newthyroid with a 0.3 test split. All processed datasets are restricted to two premise attributes to ensure a fair comparison by eliminating the influence of feature selection, thereby highlighting the performance of the NCR-EBRB model. (ZIP) [file pone.0347303.s001.zip › Banknote_test_0.3.xlsx]

## Sheet: Sheet1
3.6216	8.6661	0
3.4566	9.5228	0
3.5912	3.0129	0
3.9899	-2.7066	0
3.404	8.7261	0
5.2423	11.0272	0
5.7867	7.8902	0
3.9362	10.1622	0
-0.38214	8.3909	0
-1.6162	0.80908	0
3.6289	0.81322	0
3.4805	9.7008	0
2.0843	6.6258	0
-0.7869	9.5663	0
3.1452	5.825	0
2.549	6.1499	0
4.8265	0.80287	0
2.5635	6.7769	0
5.807	5.0097	0
2.888	0.44696	0
0.49665	5.527	0
1.7939	-1.1174	0
2.5367	2.599	0
3.7935	7.9853	0
1.1317	3.9647	0
5.0185	8.5978	0
-1.1313	1.9037	0
4.1197	-2.7956	0
4.0632	3.584	0
5.1129	-0.49871	0
3.3397	-4.6145	0
3.5438	1.2395	0
-1.8584	7.886	0
3.106	9.5414	0
2.9163	10.8306	0
3.9922	-4.4676	0
1.518	5.6946	0
3.2351	9.647	0
4.2188	6.8162	0
2.5331	2.9135	0
3.8969	7.4163	0
-1.4572	9.1214	0
-1.5075	1.9224	0
2.994	7.2011	0
4.6689	1.3098	0
3.4663	1.1112	0
5.1302	8.6703	0
0.4339	5.5395	0
-1.0401	9.3987	0
2.0911	0.94358	0
1.7317	-0.34765	0
3.9232	-3.2467	0
3.8481	10.1539	0
0.5195	-3.2633	0
1.7496	-0.1759	0
3.6277	0.9829	0
3.4591	11.112	0
3.9479	-3.7723	0
0.5706	-0.0248	0
-1.6952	1.0657	0
1.8799	2.4707	0
1.6426	3.0149	0
-0.11783	-1.5789	0
2.9421	7.4101	0
3.9663	10.1684	0
1.4578	-0.08485	0
4.8272	3.0687	0
5.3063	5.2684	0
3.5156	10.1891	0
4.1962	0.74493	0
6.0919	2.9673	0
1.3234	3.2964	0
-0.16735	7.6274	0
-1.3	10.2678	0
0.5706	-0.0248	0
-2.6479	10.1374	0
5.4944	1.5478	0
-1.3274	9.498	0
3.8905	-2.1521	0
3.9994	0.90427	0
3.2704	6.9321	0
4.5691	-4.4552	0
0.5734	9.1938	0
4.0102	10.6568	0
4.1425	-3.6792	0
3.744	0.79459	0
3.0329	2.2948	0
4.988	7.2052	0
2.483	6.6155	0
1.594	4.7055	0
0.9297	-3.7971	0
5.2756	0.13863	0
3.4312	6.2637	0
0.3223	-0.89808	0
-1.3	10.2678	0
1.3419	-4.4221	0
3.2422	6.2265	0
2.5068	1.1588	0
0.051979	7.0521	0
2.2928	9.0386	0
1.0284	9.767	0
4.616	10.1788	0
4.2478	7.6956	0
1.5902	2.2948	0
2.6718	5.6574	0
2.9499	2.2493	0
3.5257	1.2829	0
4.2164	9.4607	0
3.5594	1.3078	0
3.966	3.9213	0
4.9923	7.8653	0
-1.1804	11.5093	0
2.7206	9.0821	0
3.2051	8.6889	0
-2.3242	11.5176	0
1.7452	4.8028	0
-1.5055	0.070346	0
3.2303	7.8384	0
0.86202	2.6963	0
0.54777	10.3754	0
2.1265	6.8783	0
3.7831	10.0526	0
-2.2623	12.1177	0
1.2616	4.4303	0
4.3937	0.35798	0
2.9695	5.6222	0
1.3049	-0.15521	0
3.0864	-2.5845	0
0.58982	7.4266	0
3.7767	9.7794	0
3.4769	-0.15314	0
1.9818	9.2621	0
4.8368	10.0132	0
1.9429	6.3961	0
1.742	-4.809	0
2.229	9.6325	0
4.7285	2.1065	0
3.4359	0.66216	0
2.4527	2.9653	0
3.9121	2.9735	0
0.64215	3.1287	0
0.96574	8.393	0
-1.9458	11.2217	0
0.39559	6.8866	0
3.8384	6.1851	0
2.8261	9.4007	0
0.0071249	8.3661	0
3.8832	6.4023	0
-1.8411	10.8306	0
-0.12624	10.3216	0
-0.048008	-1.6037	0
0.5706	-0.0248	0
0.88444	6.5906	0
2.0051	-6.8638	0
4.9294	0.27727	0
2.565	8.633	0
-0.2951	9.0489	0
3.577	2.4004	0
3.9433	2.5017	0
2.6648	10.754	0
5.9374	6.1664	0
0.52855	0.96427	0
2.1319	-2.0403	0
1.9476	-4.7738	0
2.7659	0.66216	0
0.72252	-0.053811	0
-1.4217	11.6542	0
4.2458	1.1981	0
4.1038	-4.8069	0
1.4507	8.7903	0
1.8533	6.1458	0
3.6894	9.887	0
5.0214	8.0764	0
1.8238	-6.7748	0
3.8962	-4.7904	0
2.1752	-0.8091	0
4.0552	0.40143	0
2.3678	-6.839	0
0.33565	6.8369	0
1.4276	8.3847	0
5.2032	3.5116	0
1.105	7.4432	0
3.4092	5.4049	0
2.5089	6.841	0
-0.2062	9.2207	0
3.3951	1.1484	0
5.0429	-0.52974	0
3.7758	7.1783	0
4.0948	-2.9674	0
3.6941	-3.9482	0
3.8846	-3.0336	0
4.1665	-0.4449	0
3.0333	-2.5928	0
1.162	10.2926	0
0.77765	5.9781	0
0.21084	9.4359	0
-0.278	8.1881	0
1.04	-6.9321	0
1.8373	6.1292	0
1.2262	0.89599	0
4.3634	0.46351	0
3.482	-4.1634	0
2.3164	-2.628	0
2.4673	1.3926	0
3.7321	-3.884	0
4.3365	-3.584	0
-2.0759	10.8223	0
4.0715	7.6398	0
-0.53966	7.3273	0
3.9771	11.1513	0
3.2403	-3.7082	0
4.364	-3.1039	0
3.5829	1.4423	0
5.1731	3.9606	0
3.2692	3.4184	0
2.4012	1.6223	0
2.9856	7.2673	0
0.74841	7.2756	0
1.0182	9.109	0
3.8244	-3.1081	0
4.1542	7.2756	0
0.92703	9.4318	0
1.8216	-6.4748	0
-2.4473	12.6247	0
4.9852	8.3516	0
0.88298	0.66009	0
2.3969	0.23589	0
3.931	1.8541	0
-3.5681	-8.213	1
-1.7582	2.7397	1
-2.4115	-9.1359	1
-3.5801	-12.9309	1
-0.47465	-4.3496	1
-2.7338	0.45523	1
-2.286	-5.4484	1
0.81583	4.84	1
-0.91318	-2.0113	1
0.6005	1.9327	1
-6.2003	8.6806	1
-2.0659	1.0512	1
-2.1333	1.5685	1
-1.5322	-5.0966	1
-1.522	-6.6383	1
-2.258	-9.3263	1
-2.4824	-7.3046	1
0.83625	1.1071	1
-1.8782	-6.5865	1
1.296	4.2855	1
0.25943	5.0097	1
-5.873	9.1752	1
-2.3797	-1.4402	1
0.20216	1.9182	1
-6.5084	8.7696	1
-4.4996	3.4288	1
-3.3125	0.10139	1
-0.75793	2.5349	1
-0.95403	1.9824	1
-2.2173	1.4671	1
-1.8629	-0.84841	1
-3.5916	-6.2285	1
-4.4861	-13.2889	1
-3.3604	-0.32696	1
-0.55008	2.8659	1
-1.8391	-9.0883	1
0.74521	3.6357	1
2.031	1.852	1
1.2279	4.0309	1
-1.749	-6.332	1
-5.4808	8.1819	1
-1.4174	-2.2535	1
0.4283	-0.94981	1
1.5904	2.2121	1
0.26517	2.4066	1
-1.6176	1.0926	1
-1.8448	1.254	1
-1.2786	-2.4087	1
-1.7697	3.4329	1
-1.6936	2.7852	1
-1.0292	-6.3879	1
-2.2501	3.3129	1
-1.9555	0.20692	1
1.3518	1.0595	1
-5.0301	7.5032	1
-3.0799	0.60836	1
0.63655	5.2022	1
-3.518	2.8763	1
-0.69745	-1.7672	1
-0.55648	3.2136	1
-2.9883	0.31245	1
-2.1234	1.1815	1
-0.036127	1.525	1
-2.899	-0.60424	1
-1.9409	-8.6848	1
-2.9915	-6.6258	1
-0.50816	2.868	1
-0.93587	-5.1008	1
0.11806	0.39108	1
0.11686	3.735	1
-2.7264	3.9213	1
-1.2369	-1.6906	1
-1.8439	-8.6475	1
-5.1661	8.0433	1
1.0637	3.6957	1
-0.83535	0.80494	1
-0.30432	2.6528	1
-2.0441	1.2271	1
-1.5621	-2.2121	1
-2.6286	0.18002	1
0.31803	-0.99326	1
-1.4454	-8.4385	1
-2.5373	-6.959	1
-1.7064	3.3088	1
-1.6001	-9.5828	1
0.12126	0.22347	1
-5.119	6.6486	1
-0.69879	-3.3771	1
-2.6649	-12.813	1
0.64376	3.764	1
-1.4628	-1.5706	1
-4.3667	6.0692	1
-0.71868	-5.7154	1
2.1943	4.5503	1
1.4501	3.6067	1
-3.8952	3.8157	1
-4.6765	-5.6636	1
-2.0285	3.8468	1
-3.3582	-7.2404	1
-2.3629	-0.10554	1
-2.5961	-9.349	1
-1.5228	-6.4789	1
-0.53072	-0.097265	1
-6.5773	6.8017	1
-2.4621	2.7645	1
-1.3995	-1.9162	1
-2.4835	-7.4494	1
-2.7611	-10.5099	1
-0.36025	-4.449	1
1.0117	0.9022	1
-2.565	-5.7899	1
0.7049	0.17174	1
0.6818	4.8504	1
-3.8053	2.4273	1
-3.2051	-0.14279	1
-1.7549	-0.080711	1
-0.89542	2.0279	1
-4.0218	-8.304	1
-2.4941	3.5447	1
-2.5665	-6.8824	1
-4.4018	-12.9371	1
-1.9725	2.8825	1
-1.7886	-6.3486	1
-1.8343	-6.5907	1
-2.4349	-9.2497	1
-3.793	-12.7095	1
-0.69078	-0.50077	1
0.025013	3.3998	1
-2.456	-0.24418	1
-2.62	-6.8555	1
-2.9662	-10.3257	1
-5.4414	7.2363	1
-3.5798	0.45937	1
-2.7769	-5.6967	1
1.3403	4.1323	1
0.26877	4.987	1
-6.5235	9.6014	1
-1.3414	-1.9162	1
0.6212	3.6771	1
-4.9462	3.5716	1
-3.5359	0.30417	1
-0.88728	2.808	1
-1.1306	1.8458	1
-4.5531	-12.5854	1
-3.8894	-7.8322	1
-1.8974	3.5074	1
-2.5463	3.1101	1
-1.4377	-1.432	1
-2.4554	-9.0407	1
-3.9411	-12.8792	1
-0.071503	3.7412	1
-2.5526	-7.3625	1
-3.0986	-10.4602	1
0.11032	1.9741	1
-7.0364	9.2931	1
-1.0802	2.1996	1
-2.5724	-0.95602	1
-1.2244	1.7485	1
-2.6406	-4.4159	1
-3.506	-12.5667	1
-2.9498	-8.273	1
-1.6029	-0.38903	1
-1.2667	2.8183	1
-0.72068	-6.7583	1
-0.97325	-6.4168	1
-0.025314	-0.17383	1
0.062525	2.9301	1
-2.9672	-13.2869	1
-2.8619	4.5193	1
-1.5681	-7.2446	1
-2.0545	-10.8679	1
-2.2625	-0.099335	1
-0.95923	-6.7128	1
1.2572	4.8731	1
-2.9786	2.3445	1
1.3183	1.9017	1
-4.0786	2.9239	1
-2.5899	-0.3911	1
0.066129	2.4914	1
-1.5732	1.0636	1
-1.1667	-1.4237	1
0.40614	1.3492	1
-3.7503	-13.4586	1
