# Supplementary material for: A new extended belief rule base method based on neighborhood covering reduction for diabetes diagnosis
Source: PLoS One. 2026 May 5;21(5):e0347303. doi: 10.1371/journal.pone.0347303 (PMC13143082; doi:10.1371/journal.pone.0347303)
Supplement: S1 File — This ZIP file contains all experimental datasets used in this study, organized as follows: 1. Original Data: Sourced from the Medical City Hospital/Al-Kindy Teaching Hospital (Mendeley Data) and the UCI Machine Learning Repository. 2. Section 4.1 Datasets: Training and testing splits for diabetes diagnosis with test set proportions of 0.2, 0.25, 0.3, 0.35, and 0.4 (e.g., Dataset of Diabetes_train_0.2.xlsx). 3. Section 4.2 Datasets: Validation datasets including Iris, Banknote, Ecoli, and Newthyroid with a 0.3 test split. All processed datasets are restricted to two premise attributes to ensure a fair comparison by eliminating the influence of feature selection, thereby highlighting the performance of the NCR-EBRB model. (ZIP) [file pone.0347303.s001.zip › Banknote_train_0.3.xlsx]

## Sheet: Sheet1
4.5459	8.1674	0
3.866	-2.6383	0
0.32924	-4.4552	0
4.3684	9.6718	0
2.0922	-6.81	0
3.2032	5.7588	0
1.5356	9.1772	0
1.2247	8.7779	0
1.8993	7.6625	0
-1.5768	10.843	0
4.6765	-3.3895	0
2.6719	3.0646	0
0.80355	2.8473	0
1.4479	-4.8794	0
0.3292	-4.4552	0
0.93584	8.8855	0
4.4338	9.887	0
0.7057	-5.4981	0
1.1432	-3.7413	0
6.5633	9.8187	0
4.8906	-3.3584	0
-0.24811	-0.17797	0
1.4884	3.6274	0
4.2969	7.617	0
-0.96511	9.4111	0
2.4391	6.4417	0
2.6881	6.0195	0
4.5679	3.1929	0
4.1711	8.722	0
-0.2062	9.2207	0
-0.0068919	9.2931	0
0.96441	5.8395	0
2.8561	6.9176	0
-0.7869	9.5663	0
3.9102	6.065	0
1.6349	3.286	0
4.3239	-4.8835	0
5.262	3.9834	0
4.9264	5.496	0
3.1377	-4.1096	0
-0.78289	11.3603	0
4.2586	11.2962	0
5.4021	3.1039	0
4.6054	-4.0765	0
2.4235	9.5332	0
1.0009	7.7846	0
0.12326	8.9848	0
3.9529	-2.3548	0
4.1373	0.49248	0
4.7181	10.0153	0
4.1654	-3.4495	0
4.4069	10.9072	0
2.3066	3.5364	0
0.049175	6.1437	0
0.24835	7.6439	0
2.8033	9.0862	0
4.4682	2.2907	0
1.8664	7.7763	0
3.245	6.63	0
4.0296	2.6756	0
0.87603	6.8141	0
3.8027	0.81529	0
1.4806	7.6377	0
4.3064	8.2068	0
2.4486	-6.3175	0
3.2718	1.7837	0
-0.64472	-4.6062	0
2.9543	1.076	0
2.1616	-6.8804	0
3.82	10.9279	0
-2.7419	11.4038	0
3.3669	-5.1856	0
4.5597	-2.4211	0
4.2027	0.22761	0
2.3136	10.6651	0
1.7819	6.9176	0
2.108	6.7955	0
2.8969	0.70768	0
0.9297	-3.7971	0
3.4642	10.6878	0
4.0713	10.4023	0
-0.91718	9.9884	0
-2.343	12.9516	0
3.7818	-2.8846	0
3.2697	-4.3414	0
2.0139	6.1416	0
4.1605	11.2196	0
5.438	9.4669	0
5.032	8.2026	0
5.2418	10.5388	0
-0.2062	9.2207	0
4.1736	3.3336	0
3.8584	0.78425	0
2.7391	7.4018	0
4.5447	8.2274	0
-1.7599	11.9211	0
5.0691	0.21313	0
1.9358	8.1654	0
2.486	-0.99533	0
2.4226	-4.5752	0
2.2634	-4.4862	0
1.3566	4.2358	0
5.0452	3.8964	0
3.5499	8.6165	0
0.17346	7.8695	0
2.4008	9.3593	0
4.8851	1.5995	0
4.1927	-3.2674	0
1.1166	8.6496	0
1.0235	6.901	0
-1.803	11.8818	0
0.11739	6.2761	0
4.0552	-2.4583	0
-1.1193	10.7271	0
3.583	-3.7971	0
0.19081	9.1297	0
3.6582	5.6864	0
-0.13144	-1.7775	0
2.3925	9.798	0
-0.69572	8.6165	0
-1.7559	11.9459	0
-1.2537	10.8803	0
3.2585	-4.4614	0
1.8314	6.3672	0
4.5645	-3.6275	0
2.7365	-5.0325	0
0.9297	-3.7971	0
-2.341	12.3784	0
-1.8584	7.886	0
4.1454	7.257	0
1.9157	6.0816	0
4.0215	-2.1914	0
5.8862	5.8747	0
-2.0897	10.8265	0
4.0026	-3.5943	0
-0.78689	9.5663	0
4.1757	10.2615	0
0.83292	7.5404	0
4.8077	2.2327	0
2.5605	9.2683	0
2.1059	7.6046	0
2.1721	-0.73874	0
4.2899	9.1814	0
2.614	8.0081	0
0.68087	2.3259	0
1.3264	1.0326	0
-2.2261	12.5398	0
2.4196	6.4665	0
1.0987	0.6394	0
4.6464	10.5326	0
-0.36038	4.1158	0
1.3562	3.2136	0
3.1219	-3.137	0
-1.3389	1.552	0
-2.3361	11.9604	0
2.2596	-0.033118	0
0.46901	-0.63321	0
2.7296	2.8701	0
2.0466	2.03	0
2.3952	9.5083	0
-1.3931	1.5664	0
1.6406	3.5488	0
2.7744	6.8576	0
2.4287	9.3821	0
4.2134	-2.806	0
1.6472	0.48213	0
2.0597	-0.99326	0
0.3798	0.7098	0
1.0135	8.4551	0
0.57461	10.1105	0
5.2868	3.257	0
3.0934	-2.9177	0
2.2034	5.9947	0
3.7731	7.2073	0
3.1557	2.8908	0
1.8114	7.6067	0
-0.016103	9.7484	0
3.8496	9.7939	0
4.9342	2.4107	0
3.8417	10.0215	0
5.3915	9.9946	0
4.4072	-0.070365	0
2.6946	6.7976	0
4.052	-0.16555	0
1.3638	-4.7759	0
0.89566	7.7763	0
1.9265	7.7557	0
0.20977	-0.46146	0
4.068	-2.9363	0
2.877	-4.0599	0
1.7747	-6.4334	0
0.89606	10.5471	0
0.44125	2.9487	0
2.5678	3.5136	0
-2.2153	11.9625	0
4.1349	6.1189	0
1.934	-9.2828e-06	0
2.1464	6.0795	0
1.2706	8.035	0
1.143	0.83391	0
0.3292	-4.4552	0
2.9719	6.8369	0
1.6849	8.7489	0
-1.9177	11.6894	0
2.3729	10.4726	0
0.27451	9.2186	0
1.6032	-4.7863	0
4.0215	-2.7004	0
5.0297	-4.9704	0
2.1274	5.1939	0
1.1811	8.3847	0
0.3292	-4.4552	0
5.7353	5.2808	0
1.5799	-4.7076	0
0.5195	-3.2633	0
3.7352	9.5911	0
-1.7344	2.0175	0
3.884	10.0277	0
4.4549	2.4976	0
-0.16108	-6.4624	0
3.5152	6.8224	0
1.6988	2.9094	0
1.0607	2.4542	0
2.0421	1.2436	0
3.0009	5.8126	0
3.9294	1.4112	0
3.4667	-4.0724	0
1.0191	2.33	0
0.96414	5.616	0
1.8205	6.7562	0
4.0329	0.23175	0
0.66018	10.3878	0
3.5982	7.1307	0
-1.8584	7.886	0
4.0972	0.46972	0
3.3299	0.91254	0
3.1088	3.1122	0
-4.2859	8.5234	0
-1.2528	10.2036	0
0.5195	-3.2633	0
0.3292	-4.4552	0
0.88872	5.3449	0
3.5458	9.3718	0
-0.21661	8.0329	0
2.6917	10.8161	0
2.7161	-4.2006	0
3.3848	3.2674	0
2.805	0.57732	0
5.7823	5.5788	0
3.8999	1.734	0
3.5189	6.332	0
3.2294	7.7391	0
3.4985	3.1639	0
2.1948	1.3781	0
2.2526	9.9636	0
4.1529	-3.9358	0
0.74307	11.17	0
1.9105	8.871	0
0.58836	10.7727	0
-1.9922	11.6542	0
2.8523	9.0096	0
4.2772	2.4955	0
1.5099	0.039307	0
5.4188	10.1457	0
3.8117	10.1457	0
2.3718	7.4908	0
-2.4953	11.1472	0
4.6361	-2.6611	0
-2.2527	11.5321	0
3.7982	10.423	0
-0.36279	8.2895	0
0.86736	5.5643	0
2.6799	3.1349	0
-0.39816	5.9781	0
2.2123	-5.8395	0
1.9647	6.9383	0
0.3798	0.7098	0
0.14783	7.946	0
-0.062025	6.1975	0
4.223	1.1319	0
0.64295	7.1018	0
1.941	0.46351	0
4.0047	0.45937	0
3.8023	-3.8696	0
4.3483	11.1079	0
1.1518	1.3864	0
-1.2576	1.5892	0
1.9572	-5.1153	0
-2.484	12.1611	0
-1.1497	1.2954	0
-0.12196	8.8068	0
-1.5222	10.8409	0
-1.3	10.2678	0
3.4246	-0.14693	0
2.5503	-4.9518	0
1.5691	6.3465	0
1.3087	4.9228	0
5.1776	8.2316	0
5.6272	10.0857	0
1.2138	8.7986	0
0.3798	0.7098	0
0.5415	6.0319	0
4.0524	5.6802	0
0.86816	10.2429	0
3.359	9.8022	0
3.6702	2.9942	0
1.3349	6.1189	0
3.1887	-3.4143	0
3.9364	10.5885	0
3.9414	-3.2902	0
3.6922	-3.9585	0
5.681	7.795	0
0.77124	9.0862	0
3.5761	9.7753	0
1.602	6.1251	0
2.6682	10.216	0
2.0007	1.8644	0
4.3848	-3.0729	0
0.77445	9.0552	0
3.0948	8.7324	0
4.9362	7.6046	0
5.7403	-0.44284	0
-2.6989	12.1984	0
1.1472	3.5985	0
2.9742	8.96	0
4.5707	7.2094	0
0.1848	6.5079	0
0.87256	9.2931	0
2.8209	7.3108	0
2.5817	9.7546	0
3.8213	0.23175	0
0.3798	0.7098	0
3.4893	6.69	0
-1.7781	0.8546	0
2.0962	2.4769	0
0.94732	-0.57113	0
0.96788	7.1907	0
4.7432	2.1086	0
3.6575	7.2797	0
3.4776	8.811	0
1.1315	7.9212	0
2.8237	2.8597	0
1.9321	6.0423	0
3.0632	-3.3315	0
2.8084	11.3045	0
2.5698	-4.4076	0
3.3756	-4.0951	0
3.8644	3.7061	0
1.2999	2.5762	0
2.8297	6.3485	0
2.093	8.3061	0
4.6014	5.6264	0
5.0617	-0.35799	0
2.0153	1.8479	0
5.8782	5.9409	0
-2.3983	12.606	0
1.762	4.3682	0
4.2406	-2.4852	0
3.4669	6.87	0
3.1896	5.7526	0
0.81356	9.1566	0
0.33111	4.5731	0
1.2746	8.8172	0
2.2091	7.4556	0
2.5328	7.528	0
3.6244	1.4609	0
-1.3885	12.5026	0
5.7227	5.8312	0
3.3583	10.3567	0
2.5227	2.2369	0
0.045304	6.7334	0
4.8278	7.7598	0
-0.10648	-0.76771	0
4.2475	1.4816	0
3.9772	0.33521	0
3.6667	4.302	0
2.8232	10.8513	0
3.4647	-3.9172	0
3.5288	0.71596	0
3.9719	1.0367	0
3.534	9.3614	0
3.0672	-4.4117	0
2.6463	-4.8152	0
2.2893	3.733	0
1.5673	7.9274	0
4.0405	0.51524	0
4.3846	-4.8794	0
2.0165	-0.25246	0
4.0446	11.1741	0
-0.33729	-0.64976	0
-2.4604	12.7302	0
4.1195	10.9258	0
2.0193	0.82356	0
1.5701	7.9129	0
2.6415	7.586	0
4.3435	3.3295	0
3.9382	0.9291	0
2.2517	-5.1422	0
5.504	10.3671	0
2.8521	9.171	0
1.1676	9.1566	0
2.6104	8.0081	0
0.32444	10.067	0
1.1588	8.9331	0
4.7072	8.2957	0
-1.9667	11.8052	0
4.3398	-5.3036	0
1.5456	8.5482	0
-0.27802	8.1881	0
0.93611	8.6413	0
4.6352	-3.0087	0
1.5268	-5.5871	0
0.95626	2.4728	0
-2.7914	1.7734	0
3.1836	7.2321	0
0.65497	5.1815	0
5.6084	10.3009	0
3.9292	-2.9156	0
1.1558	6.4003	0
2.5581	2.6218	0
2.7831	10.9796	0
3.7635	2.7811	0
-2.6479	10.1374	0
1.0652	8.3682	0
-1.4275	11.8797	0
5.7456	10.1808	0
5.086	3.2798	0
-0.2361	9.3221	0
3.8197	8.9951	0
-1.1391	1.8127	0
4.9249	0.68906	0
3.946	6.8514	0
-0.278	8.1881	0
1.8592	3.2074	0
0.56953	7.6294	0
3.4626	-4.449	0
4.6562	7.6398	0
1.8384	6.063	0
2.0153	0.43661	0
3.5251	0.7201	0
3.757	-5.4236	0
2.5989	3.5178	0
1.8994	0.97462	0
4.4295	-2.3507	0
6.8248	5.2187	0
1.8967	-2.5163	0
2.1526	-6.1665	0
3.3004	7.0811	0
2.7213	7.05	0
0.94225	5.8561	0
5.1321	-0.031048	0
0.38251	6.8121	0
2.9233	6.0464	0
3.7791	2.5762	0
-0.38388	-1.0471	0
2.9571	-4.5938	0
4.6439	-3.3729	0
3.3577	-4.3062	0
3.5127	2.9073	0
2.6562	10.7044	0
-1.3612	10.694	0
2.1881	2.7356	0
4.2756	-2.6528	0
-0.11996	6.8741	0
2.9736	8.7944	0
3.7798	-3.3109	0
5.3586	3.7557	0
-0.048008	-0.56078	0
0.5706	-0.024841	0
0.51947	-3.2633	0
-1.8348	11.0334	0
1.3754	8.8793	0
-0.16682	5.8974	0
0.29961	7.1328	0
0.25035	9.3262	0
0.77805	6.6424	0
3.4465	2.9508	0
2.2429	-4.1427	0
0.76163	5.8209	0
2.6213	5.7919	0
3.0242	-3.3378	0
5.8519	5.3905	0
0.5706	-0.0248	0
1.5478	9.1814	0
0.74054	0.36625	0
0.49571	10.2243	0
1.645	7.8612	0
3.6077	6.8576	0
3.9166	10.2491	0
3.9262	6.0299	0
5.591	10.4643	0
3.7522	-3.6978	0
1.3114	4.5462	0
3.7022	6.9942	0
4.65	-4.8297	0
1.7257	-4.4697	0
4.7965	6.9859	0
4.0962	10.1891	0
2.5559	3.3605	0
3.4916	8.5709	0
0.5195	-3.2633	0
4.0932	5.4132	0
1.7748	-0.76978	0
5.2012	0.32694	0
-0.45062	-1.3678	0
4.8451	8.1116	0
5.1213	8.5565	0
3.6181	-3.7454	0
0.040498	8.5234	0
-2.6479	10.1374	0
0.37984	0.70975	0
-0.95923	0.091039	0
2.8672	10.0008	0
-2.7143	11.4535	0
2.7961	2.121	0
3.5358	6.7086	0
-0.7056	8.7241	0
3.5862	-3.0957	0
0.66191	9.6594	0
4.7926	1.7071	0
0.75736	3.0294	0
4.6499	7.6336	0
-0.023579	7.1742	0
0.85574	0.0082678	0
4.0422	-4.391	0
2.2546	8.0992	0
0.38478	6.5989	0
3.1541	-5.1711	0
4.7114	2.0755	0
4.0127	10.1477	0
2.6606	3.1681	0
0.01727	8.693	0
3.2414	0.40971	0
2.2504	3.5757	0
-1.3971	3.3191	1
0.39012	-0.14279	1
-1.6677	-7.1535	1
-3.8483	-12.8047	1
-2.2804	-0.30626	1
-0.89409	3.1991	1
0.3434	0.12415	1
-0.9854	-6.661	1
-1.5252	-6.2534	1
-0.61442	-0.091058	1
-0.36506	2.8928	1
-5.9034	6.5679	1
-1.8215	2.7521	1
-0.77461	-1.8768	1
-1.8187	-9.0366	1
-1.8219	-6.8824	1
-0.3481	-0.38696	1
0.47368	3.3605	1
-3.4083	4.8587	1
-1.6662	-0.30005	1
-2.0962	-7.1059	1
-2.6685	-10.4519	1
1.0552	1.1857	1
1.1644	3.8095	1
-4.4779	7.3708	1
-1.6244	-6.3444	1
0.50813	0.47799	1
1.6408	4.2503	1
-5.4901	9.1048	1
-3.2238	2.7935	1
-2.0631	-1.5147	1
0.91315	3.3377	1
-0.28015	3.0729	1
-3.6085	3.3253	1
-4.2932	3.3419	1
-3.0265	-0.062088	1
-1.7015	-0.010356	1
-0.64326	2.4748	1
-0.86339	1.9348	1
-1.2568	-1.4733	1
-3.1128	-6.841	1
-4.8554	-5.9037	1
-2.588	3.8654	1
0.24394	1.4733	1
-4.0025	-13.4979	1
-4.0173	-8.3123	1
-3.0731	-0.53181	1
-1.979	3.2301	1
-0.4294	-0.14693	1
-2.234	-7.0314	1
-4.211	-12.4736	1
-3.8073	-8.0971	1
-2.5912	-0.10554	1
-2.2482	3.0915	1
-1.4427	3.2922	1
-0.39416	-0.020702	1
-2.8267	-9.0407	1
-1.7263	-6.0237	1
-0.94255	0.039307	1
-0.89569	3.0025	1
-6.2815	6.6651	1
-2.3211	3.166	1
-1.3414	-2.0776	1
-3.8858	-12.8461	1
-1.8969	-6.7893	1
-0.52645	-0.24832	1
0.0096613	3.5612	1
-3.8826	4.898	1
-2.1405	-0.16762	1
-2.9098	-10.0712	1
-0.60975	-4.002	1
0.60731	3.9544	1
-4.8861	7.0542	1
-3.1366	0.42212	1
-2.5754	-5.6574	1
0.24261	0.57318	1
-3.4605	2.6901	1
-1.2424	-1.7175	1
0.59823	3.5012	1
-0.77995	3.2322	1
-4.1409	3.4619	1
-1.9423	0.3766	1
-2.799	1.9679	1
-5.1216	-5.3118	1
-3.2854	4.0372	1
-0.56877	1.4174	1
-2.3518	-4.8359	1
-4.3876	-7.7267	1
-1.0112	2.9984	1
0.030219	-1.0512	1
-1.6514	-8.4985	1
-3.2692	-12.7406	1
-2.5701	-6.8452	1
-1.3066	0.25244	1
-1.6637	3.2881	1
0.21431	-0.69529	1
-0.77288	-7.4473	1
-0.63298	-5.1277	1
0.0040545	0.62905	1
-0.28696	3.1784	1
-5.2406	6.6258	1
-1.4446	2.1438	1
-0.65767	-2.8018	1
-1.5449	-10.1498	1
-2.8957	-12.0205	1
-0.81479	-5.7381	1
0.50225	0.65388	1
-2.9146	4.0537	1
-1.3907	-1.3781	1
-1.786	-8.1157	1
-1.7322	-9.2828	1
0.55298	-3.4619	1
-4.2249	6.2699	1
-2.5346	-0.77392	1
-0.539	-5.167	1
1.5631	0.89599	1
2.3917	4.5565	1
0.89512	4.7738	1
-2.8833	1.7713	1
1.7425	3.6833	1
-0.23356	3.2405	1
-3.6227	3.9958	1
-6.1536	7.9295	1
-3.9172	2.6652	1
-2.2214	-0.23798	1
-0.49241	0.89392	1
-0.10234	1.8189	1
-2.902	-7.6563	1
-4.3773	-5.5167	1
-2.0529	3.8385	1
0.18868	0.70148	1
-1.7279	-6.841	1
-3.3793	-13.7731	1
-3.1273	-7.1121	1
-2.121	-0.05588	1
-0.0012852	0.13863	1
-1.682	-6.8121	1
-3.4917	-12.1736	1
-3.1158	-8.6289	1
-2.0891	-0.48422	1
-1.2846	3.2715	1
-0.092194	0.39315	1
-2.2083	-9.1069	1
-1.0744	-6.3113	1
-0.51003	-0.23591	1
-0.36372	3.0439	1
-6.3979	6.4479	1
-1.1859	-1.2519	1
-1.8076	-8.8131	1
-3.3863	-12.9889	1
-1.4106	-7.108	1
-0.21394	-0.68287	1
0.48797	3.5674	1
-3.8167	5.1401	1
-2.1786	-6.4479	1
-2.3299	-9.9532	1
0.0031201	-4.0061	1
1.2309	3.8923	1
-2.2987	-5.227	1
-1.239	-6.541	1
0.75896	0.29176	1
1.6799	4.2068	1
-6.0598	9.2952	1
-2.0336	-1.4092	1
0.75108	1.9161	1
0.84546	3.4826	1
-3.6817	3.2239	1
-6.7526	8.8172	1
-4.577	3.4515	1
-1.4781	0.14277	1
-0.46651	2.3383	1
-0.8734	1.6533	1
-2.3142	2.0838	1
-1.4233	-0.98912	1
-3.0866	-6.6362	1
-4.7331	-6.1789	1
-2.8829	3.8964	1
-1.7104	-4.778	1
-3.8203	-13.0551	1
-3.7181	-8.5089	1
-0.98193	2.7956	1
-0.17296	-1.1816	1
-3.5713	-12.4922	1
-1.8483	0.31038	1
-2.2677	3.2964	1
0.14329	-1.0885	1
-0.90784	-7.9026	1
-2.0042	-9.3676	1
-0.40804	0.54214	1
-0.8172	3.3812	1
-4.8392	6.6755	1
-1.2792	2.1376	1
-0.66008	-3.226	1
-1.7713	-10.7665	1
-3.0061	-12.2377	1
-1.1022	-5.8395	1
-1.8554	-9.6035	1
0.16358	-3.3584	1
1.5077	1.9596	1
0.67886	4.1199	1
-3.9934	5.8333	1
-2.3898	-0.78427	1
-1.7976	-6.7686	1
-0.70867	-5.5602	1
1.0194	1.1029	1
1.7875	4.78	1
0.27331	4.8773	1
-2.7028	1.6327	1
-1.4904	-2.2183	1
-0.014902	-1.0243	1
0.88992	2.2638	1
-0.8471	3.1329	1
-3.9594	4.0289	1
-5.8818	7.6584	1
-3.7747	2.5162	1
-2.4198	-0.24418	1
-0.60254	1.7237	1
-2.1059	1.1815	1
-3.2305	-7.2135	1
-4.8426	-4.9932	1
-2.3147	3.6668	1
-0.11716	0.60422	1
-2.0066	-6.719	1
-3.6961	-13.6779	1
-3.6012	-6.5389	1
-0.82601	2.9611	1
-3.1423	-13.0365	1
-1.366	0.18416	1
-0.41965	2.9094	1
0.37637	-0.82358	1
-0.55355	-7.9233	1
-0.37013	-5.554	1
-0.27068	3.2674	1
-1.3946	2.3134	1
-1.48	-10.5244	1
-0.62684	-6.301	1
0.518	0.25865	1
-2.9821	4.1986	1
-1.7101	-8.7903	1
-1.5572	-9.8808	1
0.74428	-3.7723	1
2.0177	1.7982	1
1.164	3.913	1
-2.5919	-1.0553	1
-1.8046	-6.8141	1
1.4378	0.66837	1
0.7376	4.8525	1
-5.637	8.1261	1
-3.0193	1.7775	1
-1.6706	-2.09	1
-0.1269	-1.1505	1
1.2198	2.0982	1
-0.40857	3.0977	1
-6.3679	8.0102	1
-4.1429	2.7749	1
-2.6864	-0.097265	1
-1.0555	0.79459	1
-0.29858	2.4769	1
-0.49948	1.7734	1
-1.9881	0.99945	1
-1.9389	1.5706	1
-1.4375	-1.8624	1
-3.1875	-7.5756	1
0.26637	0.73252	1
-1.7589	-6.4624	1
-3.5985	-13.6593	1
-2.1802	3.3791	1
-0.40951	-0.15521	1
-2.2918	-7.257	1
-4.0214	-12.8006	1
-3.3884	-8.215	1
-2.0046	-0.49457	1
-1.7063	2.7956	1
-1.6386	3.3584	1
-0.41645	0.32487	1
-1.5877	-6.6072	1
-0.49081	2.8452	1
-2.3221	-9.3304	1
-3.73	-12.9723	1
-1.6988	-7.1163	1
-0.26654	-0.64562	1
0.33325	3.3108	1
-4.2091	4.7283	1
-2.3142	-0.68494	1
0.96708	3.8426	1
-5.2049	7.259	1
-3.3203	-0.02691	1
-1.5951	-6.572	1
1.7331	3.9544	1
-6.3364	9.2848	1
-2.1979	-2.1252	1
-0.87874	-2.2121	1
0.74067	1.7299	1
0.98296	3.4226	1
-0.3489	3.1929	1
-3.8552	3.5219	1
-6.9599	8.9931	1
-4.7462	3.1205	1
-0.59587	2.4811	1
-2.0754	1.2767	1
-3.2778	1.8023	1
-2.2183	-1.254	1
-3.5895	-6.572	1
-5.0477	-5.8023	1
-3.5741	3.944	1
-0.7351	1.7361	1
-2.2617	-4.7428	1
-4.244	-13.0634	1
-3.0201	-0.67253	1
-0.83121	0.039307	1
-3.7573	-8.2916	1
-2.4725	-0.40145	1
-2.0149	3.6874	1
-0.82053	0.65181	1
-2.9138	-9.4711	1
-0.8734	-0.033118	1
-0.70346	2.957	1
-6.7387	6.9879	1
-2.7723	3.2777	1
-1.6641	-1.3678	1
-1.9551	-6.9756	1
-4.3967	4.9601	1
-0.71494	-4.4448	1
0.6005	0.99945	1
0.61652	3.8944	1
-1.8356	-6.7562	1
0.30081	0.17381	1
-4.0679	2.4955	1
-2.564	-1.7051	1
0.23874	2.0879	1
-0.77848	3.4019	1
-4.1244	3.7909	1
-7.0421	9.2	1
-2.0662	0.16967	1
-1.0941	2.3072	1
-2.4458	1.6285	1
-3.551	1.8955	1
-2.2811	-0.85669	1
-3.6053	-5.974	1
-5.0676	-5.1877	1
-3.9204	4.0723	1
-2.4561	-4.5566	1
-4.4775	-13.0303	1
-4.1958	-8.1819	1
-3.38	-0.7077	1
-2.4365	3.6026	1
-0.77688	0.13036	1
-2.7083	-6.8266	1
-2.5084	-0.22763	1
-2.1652	3.0211	1
-0.62043	0.5587	1
-1.8387	-6.301	1
-3	-9.1566	1
-1.9116	-6.1603	1
-1.005	0.084831	1
-0.87834	3.257	1
-6.651	6.7934	1
-2.1241	-6.8969	1
-0.74324	-0.32902	1
-4.2333	4.9166	1
-2.3675	-0.43663	1
-0.89809	-4.4862	1
0.56232	1.0015	1
0.53936	3.8944	1
-5.3012	7.3915	1
-3.3553	0.35591	1
-2.7908	-5.7133	1
-1.9983	-6.6072	1
0.15423	0.11794	1
1.208	4.0744	1
0.2952	4.8856	1
-6.4247	9.5311	1
-3.9933	2.6218	1
-2.659	-1.6058	1
-1.4094	-2.1252	1
0.52374	3.644	1
-0.76794	3.4598	1
-3.9698	3.6812	1
-4.9447	3.3005	1
-3.5933	0.22968	1
-2.1674	0.12415	1
-0.9607	2.6963	1
-2.3277	1.4381	1
-3.7244	1.9037	1
-3.9297	-6.0816	1
-5.2943	-5.1463	1
-3.8953	4.0392	1
-4.6338	-12.7509	1
-4.2887	-7.8633	1
-3.3458	-0.50491	1
-1.1188	3.3357	1
0.55939	-0.3104	1
-1.5078	-7.3191	1
-0.49281	3.0605	1
0.66365	-0.045533	1
-1.9966	-9.5001	1
-5.525	6.3258	1
-1.2943	2.6735	1
-0.24037	-1.7837	1
-1.3968	-9.6698	1
-1.1005	-7.2508	1
0.22432	-0.52147	1
0.90407	3.3708	1
-1.0833	-0.31247	1
0.2346	-4.5152	1
1.581	0.86909	1
1.5514	3.8013	1
-4.1479	7.1225	1
-1.7479	-5.823	1
1.3451	0.23589	1
2.2279	4.0951	1
-5.3857	9.1214	1
-1.5851	-2.1562	1
-0.21888	-2.2038	1
1.4896	3.4288	1
0.11592	3.2219	1
-3.3924	3.3564	1
-6.1632	8.7096	1
-1.0116	-0.19038	1
-0.24745	1.9368	1
-2.1668	1.5933	1
-2.8391	-6.63	1
-4.5046	-5.8126	1
-2.41	3.7433	1
-1.3887	-4.8773	1
-3.5637	-8.3827	1
-2.5419	-0.65804	1
