# Supplementary material for: A new extended belief rule base method based on neighborhood covering reduction for diabetes diagnosis
Source: PLoS One. 2026 May 5;21(5):e0347303. doi: 10.1371/journal.pone.0347303 (PMC13143082; doi:10.1371/journal.pone.0347303)
Supplement: S1 File — This ZIP file contains all experimental datasets used in this study, organized as follows: 1. Original Data: Sourced from the Medical City Hospital/Al-Kindy Teaching Hospital (Mendeley Data) and the UCI Machine Learning Repository. 2. Section 4.1 Datasets: Training and testing splits for diabetes diagnosis with test set proportions of 0.2, 0.25, 0.3, 0.35, and 0.4 (e.g., Dataset of Diabetes_train_0.2.xlsx). 3. Section 4.2 Datasets: Validation datasets including Iris, Banknote, Ecoli, and Newthyroid with a 0.3 test split. All processed datasets are restricted to two premise attributes to ensure a fair comparison by eliminating the influence of feature selection, thereby highlighting the performance of the NCR-EBRB model. (ZIP) [file pone.0347303.s001.zip › Dataset of Diabetes_test_0.35.xlsx]

## Sheet: Sheet1
11.2	29.5	0
6.5	24	0
11.2	29.5	0
6.9	34.6	0
6.9	34.6	0
5	22	0
13.7	29	0
6.7	40.5	0
5	23	0
5.5	25	0
5.5	25	0
4.5	22	0
6.8	25	0
6.8	25	0
4.9	24	0
5	25	0
4	23	0
7	31	0
7	33	0
7.8	26	0
10.4	32	0
7	33	0
10.4	32	0
6.8	27	0
9.9	28	0
8	30	0
9	29	0
9	29	0
6.9	28	0
8.1	31.4	0
5.9	30	0
11.8	31.5	0
10.7	26	0
6.2	38	0
7.6	26	0
6.9	39	0
9.1	33	0
6.2	38	0
8.5	26	0
12.1	29	0
6.8	32	0
9.8	29	0
8.7	33	0
9.3	36.6	0
7.2	30	0
7.2	30	0
8.8	27	0
8	28	0
11	29	0
8.8	27	0
9.3	30	0
9	30	0
10.5	28	0
6.1	33	0
7.7	33	0
7	39	0
9.6	29	0
7.8	33	0
7.9	28	0
7	39	0
11.5	26	0
6.5	30	0
5.7	30.1	0
5.5	38	0
6.5	33	0
6.7	30	0
6.5	30	0
6.5	30	0
6.4	26	0
10.2	36.6	0
10.7	26	0
11	28	0
7	29.36	0
10.7	26	0
11	31	0
7.6	30	0
11	31	0
4.8	35	0
8	33	0
7.6	27.3	0
7.2	31	0
4.8	35	0
10.9	43.25	0
7	39.18	0
7	39.18	0
10.9	43.25	0
8.2	39	0
7.4	38	0
9.1	30	0
4.3	37	0
8.5	33	0
8	30	0
7.6	34.5	0
9.5	30	0
8	27	0
7.3	33	0
9	30	0
8.1	36	0
11.7	33	0
8.2	34	0
9.7	33.6	0
7.9	38	0
10.3	32	0
9	26	0
6.8	27	0
8.3	29	0
8	31	0
8.9	28	0
8.5	35	0
7.3	29	0
7.7	33	0
7.7	38	0
7.3	30.1	0
6.8	28	0
6.4	30	0
11.3	30	0
10.2	31	0
8.1	28	0
9.3	26	0
8.6	33	0
10	33	0
5.8	38	0
7.2	37	0
7.7	30	0
8.7	33	0
8.9	27	0
8.9	27	0
8.1	26	0
10.2	28	0
6.3	29	0
8.3	36	0
8	33	0
13.1	29	0
10.4	31	0
8.3	33	0
10.2	39	0
6	32	0
9.4	31	0
8.3	29	0
7.6	36.6	0
8.9	28	0
10.6	33	0
12	35	0
6.7	34	0
7.5	38	0
9.8	37	0
14.7	26	0
11.9	27	0
6.7	29	0
7.3	31	0
7.4	35	0
8.1	29	0
8.6	30	0
9.2	30	0
9.8	27	0
9.1	35	0
7.5	39	0
9	33	0
8	26	0
7	36.6	0
8.5	28	0
3.7	26	0
12	30	0
7.3	33	0
11.2	26	0
3.7	34	0
9	27	0
9	38	0
12.6	37	0
9.5	30	0
9	26	0
9.4	29	0
12.4	31	0
9	35	0
10.6	36.6	0
8.7	30	0
8.4	30	0
10	28	0
10.9	28	0
8.1	26	0
7.5	29	0
12.5	28	0
6.3	30	0
12.7	36	0
9	35	0
10.4	28.36	0
11	26	0
11.5	33	0
7.5	26	0
10.1	30	0
10.8	47.75	0
11.1	38	0
6.4	29	0
10.6	28	0
11.5	29	0
9	30	0
12.3	31	0
12.3	29	0
8	31	0
9.3	31	0
13	35	0
9.6	32	0
9.2	37	0
7.4	33	0
10.1	30	0
9.9	31	0
9.9	26	0
9.7	28	0
9.2	30	0
8	31	0
9	36	0
9.8	30	0
11.9	30	0
11.9	39	0
11.3	38	0
11.8	33	0
11.2	30	0
8.5	32	0
11.2	26	0
10.5	32	0
12.4	29	0
10.5	30	0
10.8	35	0
10.1	39	0
10.8	33	0
11.2	30	0
10.2	27	0
12.3	30	0
13.6	31	0
9.7	33	0
13.2	34	0
9.8	31.5	0
10.6	39	0
11	33	0
9.2	32	0
14.4	26	0
11.7	27	0
15	32	0
10.5	32.65	0
14.6	29	0
10.3	30	0
10.2	31	0
13.2	36	0
14.1	33	0
10.2	31	0
8.2	26	0
11.2	32	0
14.7	31	0
10.7	30	0
9.1	33	0
6.9	24	0
8.8	38	0
9.4	30	0
9.1	23	0
7	27	0
7.3	21	0
6.9	28	0
7.6	32	0
6.7	27	0
7	31	0
10	35	0
6.9	33	0
6.5	30	0
6.8	36.6	0
8	30	0
6.9	30	0
12	33	0
10.3	30	0
10.7	31	0
16	26	0
10.7	31	0
9.1	33	0
10.4	31	0
9.2	30	0
11	31	0
7.9	24	0
11.1	30	0
13.9	33	0
10.4	35	0
10.2	31	0
8.8	38	0
6.8	32	0
13.7	32	0
6.9	21	0
8.1	22	0
8.1	34	0
8.5	26	0
7.1	26	0
7.7	24	0
9.4	33	0
8.5	32	0
7.9	35	0
6.7	30.1	0
9.3	29	0
8.5	37	0
4.9	24	1
4	24	1
4.2	23	1
4.1	22	1
4	24	1
5	21	1
4.1	22	1
4	23	1
4.5	24	1
4.1	22	1
4	22	1
5.4	22	1
5.1	23	1
5	24	1
4	23	1
4.8	24	1
4.7	21	1
3.7	23	1
4	24	1
5	21	1
5.4	20	1
5	24	1
5	21	1
4.1	21	1
5.4	23	1
4.1	24	1
4	20	1
5.4	24	1
4	22	1
4.3	20	1
4.2	20	1
4	22	1
5.6	24.5	1
5.4	22	1
4.9	24	1
5.4	19	1
5.7	25	2
6	21	2
5.8	23	2
6.1	24	2
6.4	22	2
6.4	24	2
6.2	25	2
5.9	19	2
5.8	25	2
6.1	25	2
6	25	2
6.1	24	2
6.1	24	2
6	24	2
5.7	31	2
5.8	32	2
5.8	19	2
6.4	19.5	2
