# Supplementary material for: A new extended belief rule base method based on neighborhood covering reduction for diabetes diagnosis
Source: PLoS One. 2026 May 5;21(5):e0347303. doi: 10.1371/journal.pone.0347303 (PMC13143082; doi:10.1371/journal.pone.0347303)
Supplement: S1 File — This ZIP file contains all experimental datasets used in this study, organized as follows: 1. Original Data: Sourced from the Medical City Hospital/Al-Kindy Teaching Hospital (Mendeley Data) and the UCI Machine Learning Repository. 2. Section 4.1 Datasets: Training and testing splits for diabetes diagnosis with test set proportions of 0.2, 0.25, 0.3, 0.35, and 0.4 (e.g., Dataset of Diabetes_train_0.2.xlsx). 3. Section 4.2 Datasets: Validation datasets including Iris, Banknote, Ecoli, and Newthyroid with a 0.3 test split. All processed datasets are restricted to two premise attributes to ensure a fair comparison by eliminating the influence of feature selection, thereby highlighting the performance of the NCR-EBRB model. (ZIP) [file pone.0347303.s001.zip › Dataset of Diabetes_train_0.3.xlsx]

## Sheet: Sheet1
12.3	37.2	0
6.7	27.4	0
10.2	34.3	0
10.2	34.3	0
11.2	29.5	0
7.7	27.3	0
7.7	27.3	0
7.2	31.2	0
7.2	31.2	0
5	22	0
13.7	29	0
6.5	23	0
5.1	24	0
5.1	25	0
7.2	22	0
7.2	22	0
4.1	21	0
5.2	24	0
5.1	25	0
4	24	0
10.2	47	0
4.6	25	0
5.1	25	0
5.5	25	0
4	24	0
10.2	47	0
5.2	24	0
5.3	25	0
9.7	21.17	0
7	40	0
7.5	28.3	0
4	23	0
9.7	21.17	0
7.5	28.3	0
7	40	0
8.9	32	0
8.9	32	0
4	23	0
4.2	25	0
4.3	25	0
7.4	31.5	0
6.8	25	0
6.8	37	0
4	23	0
7.4	31.5	0
6.8	37	0
5	24	0
6.8	25	0
4	23	0
5.5	21	0
4	23	0
4.5	22	0
4	24	0
5.1	20	0
4	24	0
5.7	35	0
4.8	39	0
6	38	0
7	33	0
5.7	35	0
4.8	39	0
7	31	0
6	38	0
6.7	37	0
10.4	33	0
6.7	37	0
10.4	33	0
10.2	33.9	0
7	33	0
10.2	33.9	0
7.8	26	0
6.8	27	0
6	27	0
9.9	28	0
7.3	32	0
9.9	28	0
8.1	31.4	0
6	27	0
6.9	28	0
9	29	0
7.3	32	0
8	30	0
6.5	31	0
5.9	30	0
5.9	36	0
7.3	34	0
11.8	31.5	0
7.3	34	0
6.5	31	0
5.9	36	0
9.1	33	0
7.6	26	0
10.3	34	0
6	35	0
6	35	0
7.6	37	0
10.3	34	0
6.9	33	0
6.9	39	0
7.6	37	0
7.9	33	0
8.5	26	0
5.8	33	0
5.8	33	0
9.8	29	0
9.7	30	0
6.8	32	0
9.7	30	0
9.2	30	0
10.1	30	0
7	26	0
7	26	0
8.7	33	0
9.3	30	0
9.3	36.6	0
9	30	0
8	28	0
11	29	0
10.5	28	0
6.4	31	0
9.6	29	0
7.2	36	0
7.8	33	0
6.4	31	0
10.6	35	0
7.2	36	0
6.1	33	0
10.6	35	0
7.7	33	0
7.9	28	0
6.5	30	0
7.1	37	0
5.5	38	0
6.5	33	0
5.7	30.1	0
7.1	37	0
6.5	30	0
9.5	32	0
6.7	30	0
9.5	32	0
9.1	29	0
10.2	30	0
6.4	26	0
10.2	30	0
6.2	27	0
6.2	27	0
10.2	36.6	0
11	28	0
9	29	0
6.2	30	0
7	36.6	0
9	29	0
6.2	30	0
7	36.6	0
7	29.36	0
10.9	28	0
6.8	29	0
7.9	36	0
7.2	29	0
8	33	0
7.2	29	0
7.2	31	0
7.9	36	0
7.7	32.9	0
4.8	35	0
7.6	30	0
6.8	29	0
6.8	29	0
7.6	27.3	0
6.8	29	0
4.8	35	0
7.7	32.9	0
6.8	33	0
6.8	33	0
8.2	39	0
7.4	38	0
4.3	37	0
8.5	33	0
9.1	30	0
4.3	37	0
8.5	33	0
9.1	27	0
8	30	0
9.1	27	0
6.5	32	0
8.2	28	0
11.4	26	0
9.9	29	0
8.2	29	0
9.3	28	0
8.7	27	0
9	29	0
7.9	28	0
11	31	0
8.1	36	0
12	30	0
7.5	30	0
11	26	0
8	35	0
8.2	28	0
10.1	33	0
9.4	39	0
9	37	0
11	26	0
9.4	33	0
10.3	32	0
7.3	29	0
9	26	0
9	28	0
7.3	30	0
8.9	36	0
8	28	0
9.3	31	0
8	33	0
7.7	27	0
11	39	0
8.9	30	0
7.6	37	0
7.7	32	0
6.9	34.05	0
8	33	0
7.9	33	0
8.6	32	0
8	26	0
9	27	0
9	27	0
8.9	29	0
9.7	30	0
7.8	33	0
10.2	27	0
10.1	36	0
6.8	33	0
10	30	0
11.7	30	0
9	35	0
10.7	39	0
8	29	0
7.9	28	0
7.7	30	0
10.5	32	0
8.8	32	0
10	33	0
8.9	27	0
9	26	0
8	26	0
9.9	30.1	0
7.9	33	0
9.5	30	0
7.4	31	0
7.7	33	0
11.3	35	0
10.9	27.75	0
10.2	39	0
7.2	38	0
6.5	35.2	0
9.7	37	0
10.8	26	0
7.5	36.11	0
8	33	0
8.8	26	0
8	27	0
7.8	33	0
6.6	28	0
7.6	36.6	0
10.8	36.6	0
7.2	38.62	0
7.8	30	0
8	30	0
11.8	31	0
9.3	36	0
7.4	35	0
12.8	37	0
6.7	34	0
2	33	0
6.3	39	0
6.7	30.2	0
11.8	36	0
11.8	33	0
9	32	0
11.8	30	0
7.1	28	0
7.3	31	0
7.9	28	0
7.7	29	0
7.1	29.63	0
10.9	31	0
9	36	0
7.7	33	0
8.1	33	0
9	38	0
8	37	0
9	33	0
13.1	29	0
8.3	32	0
8	26	0
9.4	27	0
7	30	0
6.3	28	0
8.8	29	0
7.1	30	0
7.5	30	0
7.8	28	0
11.2	26	0
11.5	26	0
10.5	28	0
13.1	29	0
9	31	0
9.3	36	0
8.8	34	0
10.9	35	0
12.4	33	0
12.2	30	0
13.7	37	0
7.1	30	0
11.9	30.1	0
11.9	39	0
8.7	30	0
9.2	30	0
5.7	30	0
9	38	0
12.9	29	0
9.5	26	0
8.9	33	0
8.7	32	0
12.1	30	0
9.9	29	0
9.7	30	0
10.8	27	0
10.9	33	0
12.1	30	0
12.8	37	0
10.9	31	0
6.7	27	0
10.6	28	0
9.4	29	0
10.9	30	0
10.9	29	0
7.6	31	0
12.4	26	0
11.7	36	0
10	28	0
10	28	0
8.5	28	0
10.8	26	0
10.8	33	0
10.8	31	0
8	28	0
10.7	26	0
9	35	0
10.7	29	0
10.2	33	0
8.5	39	0
11.6	38	0
10.2	30.1	0
11.5	37	0
11.6	33	0
13	32	0
5.5	30	0
10.6	30	0
12.1	29	0
9.7	31	0
9.7	27	0
9.3	26	0
10.2	26	0
7.4	29	0
10.2	27	0
10.7	29	0
8.1	31	0
7.3	33	0
8.8	34	0
10	33	0
12.2	30	0
7.1	27	0
8	33	0
12.2	30	0
13.7	37	0
11.5	33	0
10.8	47.75	0
9	39	0
7.1	30	0
10.4	37	0
10.9	33	0
7.7	37.62	0
13.6	36.6	0
11.5	31	0
9.7	32	0
13.8	26	0
11.6	27	0
6.4	29	0
10.6	28	0
11.5	29	0
9	30	0
6.9	31	0
6.9	31	0
10	28	0
8	36	0
14.6	33	0
13	35	0
3	33	0
9.1	29	0
7.5	26	0
10.5	39	0
3.7	35.16	0
12.3	38	0
6.8	27.33	0
9.3	31	0
9.3	32	0
9.9	34	0
9.9	26	0
13.7	27	0
9.6	26	0
9.4	29	0
7.6	33	0
10.5	35	0
12.8	36.6	0
11.8	33	0
11.8	30	0
12.3	37	0
11.2	32	0
14.5	26	0
13.9	27.17	0
12.3	37	0
14.5	27	0
10.1	28	0
8.8	26	0
10.5	27.4	0
10.5	31	0
11.9	31	0
10.7	36	0
10.3	33	0
10.8	35	0
9.9	33	0
12.3	38	0
13.1	29	0
10	37	0
10.5	30	0
11.6	32	0
13.7	30	0
13.7	26	0
12.3	28	0
10.2	32	0
8.9	27	0
10.2	27	0
11.2	26	0
10.5	28	0
10.2	29	0
11.2	36	0
13.2	34	0
13.2	35	0
9.8	31.5	0
12.5	33	0
15.9	38	0
10	37	0
11	33	0
14.8	32	0
15	28	0
12.2	31	0
10.3	29	0
7.8	33	0
11	35	0
9.4	33	0
11.6	39	0
8.3	38	0
12.2	25.6	0
12.2	37	0
8.2	34	0
10.6	29	0
11	33	0
12.2	26	0
12.4	27	0
10.9	28	0
10	29	0
13.2	29	0
12	30	0
12	36.6	0
14.7	31	0
10.7	36	0
9.1	33	0
9	35	0
7.2	28	0
8	30	0
8.5	28	0
9.9	29	0
9	30	0
7	24	0
9.1	29	0
9.7	32	0
8.9	22	0
7.9	27	0
9.4	30	0
9	33	0
9.6	30	0
8.8	30	0
9.7	28	0
7.2	35	0
8.5	26	0
7.2	19	0
9.7	29	0
7.4	31	0
7	28	0
6.5	29	0
10	35	0
10.4	37	0
8	30	0
6.8	33	0
8	27	0
8.9	30	0
8	30	0
7.7	26	0
7.1	27	0
7	21	0
7	26	0
10.3	31	0
13.3	29	0
11.7	29	0
8.5	28	0
13.8	26	0
10.6	33	0
9.4	30	0
6.5	22	0
7.2	33	0
10.8	35	0
11.3	29	0
6.5	33	0
8.5	21	0
6.8	30	0
9.4	23	0
8.1	34	0
8.6	24	0
11.8	30	0
11.3	37	0
7	30	0
6.8	28	0
6.5	26	0
7.8	28	0
6.8	34	0
6.5	31	0
9.2	32	0
13.9	33	0
8.5	32	0
7.2	33	0
13	35	0
8	30	0
12.6	35	0
9.8	29	0
9.96	29	0
9.2	26	0
10.3	32	0
9.1	33	0
12.4	32	0
11.8	33	0
7.6	30	0
14.7	35	0
9.1	29	0
7	33	0
8.8	28	0
7.8	23	0
6.5	33	0
7.2	20	0
7.3	20	0
7.3	27	0
7	26	0
8.6	23	0
6.8	32	0
6.8	22	0
8.1	23	0
8.2	30	0
6.7	21	0
8.1	29	0
8.5	30	0
8	20	0
8.1	21	0
11.3	34	0
8.2	22	0
7.6	33	0
7	30	0
9.6	30	0
7	27	0
6.8	30	0
8.1	27	0
8.6	32	0
6.8	30.1	0
11.1	30	0
13.9	33	0
8.5	27	0
7.7	37	0
7	30	0
12.3	37.2	0
6.7	27.4	0
6.7	40.5	0
6.9	33	0
4.9	23	1
4.9	24	1
4.9	24	1
4.9	21	1
4	21	1
4	24	1
4	24	1
4	21	1
4	21	1
5.1	23	1
5.4	21	1
4.1	24	1
4	23	1
5.1	24	1
5	24	1
5.3	23	1
5	21	1
5.5	19	1
4	22	1
5.4	23	1
4.3	24	1
5	22	1
4.5	24	1
4	22	1
5.1	21	1
5.4	21	1
5.5	21	1
5.4	22	1
4.3	21	1
5	24	1
3.7	23	1
5	24	1
5.5	21	1
5	22	1
4	22	1
4.5	23	1
5	22	1
4.5	22	1
5	23.5	1
4.2	23	1
4.3	24	1
4.9	21	1
5.4	22	1
4	23	1
5	20	1
4.9	21	1
5.4	23	1
5.4	22	1
5.6	22	1
4.3	21	1
4	21	1
4.3	24.5	1
4.2	21	1
5	23	1
4	20	1
5	21	1
0.9	22	1
5.3	24	1
4	21	1
4.5	24	1
4.9	22	1
5.4	21	1
5.6	24.5	1
0.9	24	1
5.4	24	1
4.3	21	1
5.4	24	1
5.6	20	1
0.9	24	1
5.4	19	1
4.1	22.5	1
0.9	22	1
5.4	24.6	1
6	23	2
6	23	2
6	23	2
5.7	24	2
5.7	24	2
5.8	23	2
6.2	23	2
6.1	24	2
6.2	25	2
6.1	25	2
6	24	2
6	21	2
6.2	24	2
6	23	2
6	23	2
6.1	24	2
6	24	2
6.4	22	2
6.2	25	2
5.8	25	2
5.9	25	2
6	22	2
6	24	2
6	22	2
5.9	25	2
6	25	2
6	19	2
5.9	19	2
5.8	24	2
6	25	2
6	25	2
5.9	30	2
5.7	31	2
5.9	21	2
6.3	29	2
6	21	2
5.7	28	2
6.3	27	2
