# Supplementary material for: A new extended belief rule base method based on neighborhood covering reduction for diabetes diagnosis
Source: PLoS One. 2026 May 5;21(5):e0347303. doi: 10.1371/journal.pone.0347303 (PMC13143082; doi:10.1371/journal.pone.0347303)
Supplement: S1 File — This ZIP file contains all experimental datasets used in this study, organized as follows: 1. Original Data: Sourced from the Medical City Hospital/Al-Kindy Teaching Hospital (Mendeley Data) and the UCI Machine Learning Repository. 2. Section 4.1 Datasets: Training and testing splits for diabetes diagnosis with test set proportions of 0.2, 0.25, 0.3, 0.35, and 0.4 (e.g., Dataset of Diabetes_train_0.2.xlsx). 3. Section 4.2 Datasets: Validation datasets including Iris, Banknote, Ecoli, and Newthyroid with a 0.3 test split. All processed datasets are restricted to two premise attributes to ensure a fair comparison by eliminating the influence of feature selection, thereby highlighting the performance of the NCR-EBRB model. (ZIP) [file pone.0347303.s001.zip › Ecoli_test_0.3.xlsx]

## Sheet: Sheet1
0.68	0.55	0
0.75	0.52	0
0.2	0.78	0
0.41	0.75	0
0.35	0.3	0
0.3	0.18	0
0.64	0.39	0
0.36	0.38	0
0.4	0.82	0
0.5	0.92	0
0.33	0.18	0
0.5	0.46	0
0.42	0.15	0
0.56	0.37	0
0.61	0.35	0
0.31	0.79	0
0.63	0.41	0
0.63	0.31	0
0.21	0.32	0
0.24	0.19	0
0.63	0.51	0
0.43	0.35	0
0.29	0.23	0
0.74	0.57	0
0.71	0.54	0
0.25	0.17	0
0.44	0.38	0
0.34	0.35	0
0.33	0.65	0
0.4	0.35	0
0.3	0.11	0
0.35	0.4	0
0.89	0.72	0
0.75	0.57	0
0.67	0.54	0
0.64	0.78	0
0.34	0.35	0
0.36	0.22	0
0.37	0.42	0
0.68	0.44	0
0.34	0.24	0
0.64	0.35	0
0.34	0.9	0
0.38	0.16	0
0.77	0.54	0
0.63	0.39	0
0.22	0.39	0
0.68	0.75	0
0.25	0.33	0
0.44	0.52	0
0.63	0.7	0
0.29	0.65	0
0.23	0.25	0
0.17	0.42	0
0.63	0.82	0
0.6	0.67	0
0.71	0.54	0
0.34	0.49	0
0.25	0.32	0
0.59	0.8	0
0.72	0.66	0
0.52	0.38	0
0.26	0.26	0
0.24	0.52	0
0.41	0.24	0
0.38	0.22	0
0.74	0.68	0
0.7	0.78	0
0.69	0.48	0
0.51	0.14	0
0.34	0.35	0
0.39	0.72	0
0.55	0.78	0
0.43	0.31	0
0.41	0.44	0
0.41	0.21	0
0.16	0.27	0
0.61	0.87	0
0.51	0.31	0
0.65	0.37	0
0.31	0.28	0
0.34	0.31	0
0.25	0.42	0
0.52	0.71	0
0.4	0.27	0
0.48	0.77	0
0.34	0.76	0
0.49	0.3	0
0.53	0.26	0
0.57	0.47	0
0.76	0.71	1
0.59	0.75	1
0.79	0.66	1
0.83	0.76	1
0.88	0.73	1
0.79	0.81	1
0.79	0.82	1
0.81	0.67	1
0.67	0.64	1
0.86	0.89	1
