# Supplementary material for: A new extended belief rule base method based on neighborhood covering reduction for diabetes diagnosis
Source: PLoS One. 2026 May 5;21(5):e0347303. doi: 10.1371/journal.pone.0347303 (PMC13143082; doi:10.1371/journal.pone.0347303)
Supplement: S1 File — This ZIP file contains all experimental datasets used in this study, organized as follows: 1. Original Data: Sourced from the Medical City Hospital/Al-Kindy Teaching Hospital (Mendeley Data) and the UCI Machine Learning Repository. 2. Section 4.1 Datasets: Training and testing splits for diabetes diagnosis with test set proportions of 0.2, 0.25, 0.3, 0.35, and 0.4 (e.g., Dataset of Diabetes_train_0.2.xlsx). 3. Section 4.2 Datasets: Validation datasets including Iris, Banknote, Ecoli, and Newthyroid with a 0.3 test split. All processed datasets are restricted to two premise attributes to ensure a fair comparison by eliminating the influence of feature selection, thereby highlighting the performance of the NCR-EBRB model. (ZIP) [file pone.0347303.s001.zip › Iris_test_0.3.xlsx]

## Sheet: Sheet1
1.3	0.2	0
1.7	0.4	0
1.5	0.2	0
1.5	0.2	0
1.1	0.1	0
1.2	0.2	0
1.3	0.4	0
1.4	0.3	0
1.6	0.4	0
1.6	0.2	0
1.3	0.2	0
1.6	0.6	0
1.9	0.4	0
1.4	0.3	0
1.6	0.2	0
4.7	1.4	1
4.6	1.5	1
4.6	1.3	1
4.2	1.5	1
4.7	1.4	1
4.5	1.5	1
4.5	1.5	1
4.4	1.4	1
5	1.7	1
4.5	1.5	1
3.8	1.1	1
3.9	1.2	1
5.1	1.6	1
4.3	1.3	1
3	1.1	1
6	2.5	2
6.6	2.1	2
6.1	2.5	2
4.9	2	2
6	1.8	2
4.9	1.8	2
5.8	1.6	2
6.1	1.9	2
5.6	2.2	2
5.5	1.8	2
4.8	1.8	2
5.9	2.3	2
5.2	2.3	2
5.4	2.3	2
5.1	1.8	2
