# Supplementary material for: A new extended belief rule base method based on neighborhood covering reduction for diabetes diagnosis
Source: PLoS One. 2026 May 5;21(5):e0347303. doi: 10.1371/journal.pone.0347303 (PMC13143082; doi:10.1371/journal.pone.0347303)
Supplement: S1 File — This ZIP file contains all experimental datasets used in this study, organized as follows: 1. Original Data: Sourced from the Medical City Hospital/Al-Kindy Teaching Hospital (Mendeley Data) and the UCI Machine Learning Repository. 2. Section 4.1 Datasets: Training and testing splits for diabetes diagnosis with test set proportions of 0.2, 0.25, 0.3, 0.35, and 0.4 (e.g., Dataset of Diabetes_train_0.2.xlsx). 3. Section 4.2 Datasets: Validation datasets including Iris, Banknote, Ecoli, and Newthyroid with a 0.3 test split. All processed datasets are restricted to two premise attributes to ensure a fair comparison by eliminating the influence of feature selection, thereby highlighting the performance of the NCR-EBRB model. (ZIP) [file pone.0347303.s001.zip › Newthyroid_test_0.3.xlsx]

## Sheet: Sheet1
10.1	2.7	0
9.9	5.9	0
5.3	1.5	0
10.4	2.7	0
9.9	5.7	0
4.2	1.4	0
9.2	4.2	0
8.4	3.6	0
6.7	3.5	0
7.6	2.5	0
10.1	0.1	0
11.1	2.3	0
7.8	6.4	0
11	2.1	0
10.5	1.9	0
9.2	0.3	0
11.9	3.5	0
11.3	-0.3	0
9.4	3.1	0
10.5	3.5	0
7.8	0.9	0
6.3	4	0
9.7	1.9	0
12.9	3.6	0
10.4	2.4	0
15.3	2	0
8	4.6	0
9.1	-0.3	0
8.1	-0.5	0
9.5	0.7	0
8.6	6	0
8.4	1.9	0
11.5	2.9	0
8.7	1.5	0
8.5	3.9	0
8.5	7.7	0
7.3	0.5	0
10.4	-0.7	0
9.1	4.1	0
7.8	3	0
7.1	2.2	0
6.5	2	0
12.2	2.3	0
10.4	3.5	0
7.5	4.4	0
16.4	-0.2	1
14.3	0.2	1
17.4	0.4	1
14.2	0.3	1
21.5	-0.6	1
18.5	-0.3	1
17.5	0.3	1
15.2	-0.2	1
16.5	0.1	1
15.1	-0.2	1
3.5	1.4	2
3	4.5	2
5.6	14.4	2
0.5	8.8	2
2	2.2	2
2.5	7.5	2
4.2	6.3	2
5.1	5	2
5.3	6.7	2
