# Supplementary material for: A new extended belief rule base method based on neighborhood covering reduction for diabetes diagnosis
Source: PLoS One. 2026 May 5;21(5):e0347303. doi: 10.1371/journal.pone.0347303 (PMC13143082; doi:10.1371/journal.pone.0347303)
Supplement: S1 File — This ZIP file contains all experimental datasets used in this study, organized as follows: 1. Original Data: Sourced from the Medical City Hospital/Al-Kindy Teaching Hospital (Mendeley Data) and the UCI Machine Learning Repository. 2. Section 4.1 Datasets: Training and testing splits for diabetes diagnosis with test set proportions of 0.2, 0.25, 0.3, 0.35, and 0.4 (e.g., Dataset of Diabetes_train_0.2.xlsx). 3. Section 4.2 Datasets: Validation datasets including Iris, Banknote, Ecoli, and Newthyroid with a 0.3 test split. All processed datasets are restricted to two premise attributes to ensure a fair comparison by eliminating the influence of feature selection, thereby highlighting the performance of the NCR-EBRB model. (ZIP) [file pone.0347303.s001.zip › Newthyroid_train_0.3.xlsx]

## Sheet: Sheet1
12.9	0.6	0
7.3	-0.1	0
6.1	7	0
9.4	0	0
13	3.1	0
11.3	3.3	0
8.1	2	0
9.7	2.2	0
8.4	1.2	0
10.6	1.1	0
7.1	2	0
7.8	1.7	0
10.1	0.1	0
10.4	-0.1	0
6.1	3.8	0
9.6	1.3	0
10.1	0.8	0
11.1	1	0
10.4	2.3	0
8.4	1.4	0
8.1	1.1	0
12.2	3.9	0
9	1.6	0
9.4	0.5	0
9.5	3.2	0
10.1	3	0
13.5	0.5	0
8.1	5.1	0
8.4	0.8	0
10	4.3	0
6.8	1.9	0
9.5	-0.2	0
8.1	13.7	0
12.2	2.7	0
8.1	2.2	0
8	3.2	0
10.9	1.4	0
8.9	2.7	0
10.4	1.8	0
11.3	1	0
8.7	4.4	0
8.1	3.8	0
7.1	2.2	0
10.4	2	0
10	4.3	0
9.2	6.8	0
6.7	3.9	0
11.1	2.3	0
9.4	3.1	0
12.4	1.9	0
9.4	4	0
8.5	0.5	0
9.7	2.1	0
7.1	1.6	0
6.7	6.7	0
8.5	1.1	0
7.8	4.1	0
13	1.7	0
11.4	1.6	0
11.8	2.3	0
7.6	1.9	0
9.5	3.6	0
5.9	1.3	0
12.4	0.8	0
9.1	1.5	0
11.1	-0.3	0
7.1	4.3	0
10.9	1	0
8.7	2.5	0
11.9	1.5	0
7	4.3	0
8.4	-0.2	0
8.1	0.5	0
11.1	1.2	0
13.8	1.9	0
11.5	5.4	0
9.5	1.6	0
16.1	1.5	0
10.6	3	0
8.9	0.9	0
7	4.3	0
9.6	0.8	0
8.5	1.4	0
6.8	3.3	0
7.8	3.9	0
6.3	2.9	0
8.9	2.3	0
8.4	2.4	0
10.6	4.6	0
10	4.6	0
6.7	5.7	0
6.3	1	0
9.5	-0.1	0
10.6	-0.1	0
6.5	1.7	0
9.2	4.4	0
7.8	3.7	0
7.7	6.4	0
6.5	1.5	0
5.7	0.9	0
5.7	2.8	0
7.5	4.4	0
11.9	3.8	0
6.1	0.8	0
6.6	1.3	0
16	-0.1	1
17.2	0	1
25.3	0.2	1
24.1	0.1	1
18.2	0.1	1
16.4	0.1	1
20.3	0.2	1
23.3	-0.6	1
11.1	-0.3	1
23.8	0.1	1
12.9	0.2	1
20.1	-0.2	1
13	-0.1	1
23	-0.1	1
21.8	-0.1	1
13	-0.1	1
14.7	-0.2	1
16.7	0.2	1
20.5	-0.5	1
25.3	-0.1	1
22.3	0.6	1
12	0	1
13.4	0	1
19	0.3	1
11.1	-0.2	1
2.3	9.5	2
6.8	38.6	2
3.8	5.7	2
1.5	2.9	2
3.6	48.8	2
1.9	24	2
0.8	21.6	2
5.6	56.3	2
6.3	14.4	2
4.7	53	2
2.7	4.7	2
5.1	19.6	2
1.4	8.4	2
3.4	21.5	2
3.7	25.9	2
1.9	22.2	2
2.6	19	2
1.9	8.2	2
5.1	40.8	2
6.5	11.5	2
4.7	12.6	2
