# Supplementary material for: A new extended belief rule base method based on neighborhood covering reduction for diabetes diagnosis
Source: PLoS One. 2026 May 5;21(5):e0347303. doi: 10.1371/journal.pone.0347303 (PMC13143082; doi:10.1371/journal.pone.0347303)
Supplement: S1 File — This ZIP file contains all experimental datasets used in this study, organized as follows: 1. Original Data: Sourced from the Medical City Hospital/Al-Kindy Teaching Hospital (Mendeley Data) and the UCI Machine Learning Repository. 2. Section 4.1 Datasets: Training and testing splits for diabetes diagnosis with test set proportions of 0.2, 0.25, 0.3, 0.35, and 0.4 (e.g., Dataset of Diabetes_train_0.2.xlsx). 3. Section 4.2 Datasets: Validation datasets including Iris, Banknote, Ecoli, and Newthyroid with a 0.3 test split. All processed datasets are restricted to two premise attributes to ensure a fair comparison by eliminating the influence of feature selection, thereby highlighting the performance of the NCR-EBRB model. (ZIP) [file pone.0347303.s001.zip › origin/Dataset of Diabetes .csv]

ID	No_Pation	Gender	AGE	Urea	Cr	HbA1c	Chol	TG	HDL	LDL	VLDL	BMI	CLASS
502	17975	F	50	4.7	46	4.9	4.2	0.9	2.4	1.4	0.5	24	N
735	34221	M	26	4.5	62	4.9	3.7	1.4	1.1	2.1	0.6	23	N
420	47975	F	50	4.7	46	4.9	4.2	0.9	2.4	1.4	0.5	24	N
680	87656	F	50	4.7	46	4.9	4.2	0.9	2.4	1.4	0.5	24	N
504	34223	M	33	7.1	46	4.9	4.9	1	0.8	2	0.4	21	N
634	34224	F	45	2.3	24	4	2.9	1	1	1.5	0.4	21	N
721	34225	F	50	2	50	4	3.6	1.3	0.9	2.1	0.6	24	N
421	34227	M	48	4.7	47	4	2.9	0.8	0.9	1.6	0.4	24	N
670	34229	M	43	2.6	67	4	3.8	0.9	2.4	3.7	1	21	N
759	34230	F	32	3.6	28	4	3.8	2	2.4	3.8	1	24	N
636	34231	F	31	4.4	55	4.2	3.6	0.7	1.7	1.6	0.3	23	N
788	34232	F	33	3.3	53	4	4	1.1	0.9	2.7	1	21	N
82	46815	F	30	3	42	4.1	4.9	1.3	1.2	3.2	0.5	22	N
132	34234	F	45	4.6	54	5.1	4.2	1.7	1.2	2.2	0.8	23	N
402	34235	F	50	3.5	39	4	4	1.5	1.2	2.2	0.7	24	N
566	34236	M	50	5.5	74	5	3.6	1.1	1	2.1	0.5	21	N
596	34237	F	50	5.9	53	5.4	5.3	0.8	1.1	4.1	0.3	21	N
676	87654	F	30	3	42	4.1	4.9	1.3	1.2	3.2	0.5	22	N
729	34238	F	49	2.2	28	4.1	5	1.3	1.2	3.3	0.6	24	N
742	34239	F	49	3.8	55	4	4.4	0.9	1	1.3	0.4	23	N
64	34240	F	49	13.5	175	5.1	0.5	1.9	1.3	2.8	0.8	24	N
97	12744	F	42	5	73	4.5	6.2	1	1.1	4.6	0.4	24	N
126	34302	F	33	5.3	62	5	4.2	1.5	1.2	2.3	0.6	24	N
390	34282	M	50	4	28	5.3	4.8	1	0.9	3.6	0.4	23	N
458	34242	F	39	3.2	55	5	4.6	1.3	1	3	0.6	21	N
470	46675	F	30	3	45	4.1	4.9	1.3	1.2	3.2	0.5	22	N
494	45566	M	30	4.8	80	5.5	5.5	1.8	1.2	3.5	0.8	19	N
564	34309	M	41	4.2	99	4	2.8	2.9	0.8	3.8	1.3	22	N
696	87664	M	33	2	54	5.4	3.7	1.3	0.8	2.4	0.6	22	N
106	34245	F	44	4.3	49	4	5.6	1.4	1.4	3.6	0.6	22	N
138	34246	F	48	7.5	82	5.4	3.2	1.8	1.6	0.9	0.8	23	N
315	34294	M	47	4.6	55	4.3	4.6	0.8	0.9	4.2	4.1	24	N
650	75435657	M	36	3.8	70	5	3.6	0.7	1.3	1.9	5	22	N
678	87655	F	42	5	73	4.5	6.2	1	1.1	4.6	0.4	24	N
699	34290	F	47	5.6	67	5.1	6.5	1.5	0.9	4.9	0.7	23	N
703	34248	F	39	6	67	4	4	0.6	1.1	2.6	0.3	22	N
708	34249	F	38	2	20	5.1	3	1.2	0.6	2	0.5	21	N
719	34298	M	46	2	54	5.4	3.7	1.3	0.8	2.4	0.6	21	N
740	34250	M	44	3.8	74	5	3.7	1.5	1.1	2	0.7	24	N
741	34251	F	41	3.4	48	4	4.4	1.6	0.8	3	0.7	23	N
746	34299	F	45	4.7	31	4.8	3.8	0.7	1.3	2.2	0.3	24	N
794	34285	F	44	3	39	5.5	9.5	1.7	1.3	2.5	0.6	21	N
219	48759	M	33	2	54	5.4	3.7	1.3	0.8	2.4	0.6	22	N
255	34293	M	43	4.1	44	4.3	4.7	1.9	1.4	2.6	0.8	21	N
450	6402	F	33	2.7	47	5	4.2	1.4	1.3	2.6	0.7	24	N
626	34254	M	49	5.7	74	4.7	5.2	1.1	0.9	1.4	0.7	21	N
664	78554	M	31	3.6	67	3.7	4.3	2.1	1	2.4	14.5	23	N
704	34255	M	49	3.8	60	5	4.7	1.8	0.7	3.3	0.8	24	N
799	34517	F	44	3	39	5.5	9.5	1.7	1.3	2.5	0.6	21	N
210	34257	F	47	3.7	48	5	4.7	1.6	1	2.4	0.7	22	N
237	34258	M	44	3.1	49	4	4.9	1.7	1.4	2.8	0.8	24	N
318	34259	F	45	4	57	4	4.3	0.9	1.1	4.2	0.4	22	N
620	34260	M	43	2.4	40	5	4.8	1.9	1.1	3	0.8	21	N
640	34261	F	47	3.3	53	5.4	4.1	0.7	1.7	2.8	0.7	20	N
668	34262	F	50	4.4	69	5	3.9	0.7	2.3	0.3	0.4	24	N
701	34295	F	50	5.4	52	4.5	3.2	0.8	1.2	1.7	0.3	23	N
174	34264	F	49	2.3	52	5	3.1	1.3	1	2.5	0.7	22	N
276	34271	F	50	4.5	32	4.5	3.4	0.7	1.1	2	0.3	22	N
345	34273	F	49	2.1	38	5	4.2	0.8	0.9	3	0.4	21	N
482	34274	F	44	3.9	42	4.1	5.2	1.5	1	3.5	0.7	21	N
630	34275	F	48	2.8	55	5	3.6	0.6	2.1	1.2	0.2	23.5	N
789	34277	M	47	4	45	4.2	4	1.3	0.9	2.6	1	23	N
348	34281	M	47	7.6	85	4.3	4.3	2.3	0.9	2.4	1	24	N
7	21354	M	44	6.8	64	4.9	4.9	2.8	2	1.8	1.2	21	N
9	85922	F	35	3.9	38	5.4	3.8	5.9	0.5	4.3	1	22	N
10	568412	M	40	5	63	4	4.8	2.5	1.1	2.7	1.1	23	N
42	1168	F	35	2.8	50	5	4.7	2.5	1.3	2.4	1.1	20	N
47	789566	F	42	2.1	45	4.9	3	1.1	1.1	1.4	1.4	21	N
71	85764	M	59	5.2	38	5.4	4.9	1.2	0.9	3.4	0.6	23	N
72	86745	F	31	3.9	6	5.4	4.4	1.8	1.1	2.6	0.8	22	N
83	741741	M	40	4.7	40	5.6	7.6	1.3	0.9	3.4	1.3	22	N
88	21747	M	41	3.8	48	4.3	3.2	4.5	1.3	1.8	1.1	21	N
89	4172	F	41	2	39	4	3.4	1.2	1.7	1.1	0.5	21	N
96	42585	F	43	4	54	4.3	4.1	1.1	1.2	2.4	1.3	24.5	N
98	8572	F	44	4.4	56	4.2	3.4	1.3	1.3	1.5	0.6	21	N
99	78585	M	59	4.7	58	4.1	6.3	0.6	1.1	4.9	1.1	24	N
102	57252	F	35	3.3	44	5	4.1	1.9	4	1.3	0.7	23	N
126	45396	M	51	4.5	88	4	4.1	1.5	0.9	2.7	1.1	20	N
134	45367	F	30	3.6	61	5.4	6.5	1.8	1.5	4.2	0.8	24	N
137	45388	F	50	6	61	5	4.4	2.7	1.3	3.1	1.1	21	N
138	45399	F	57	4.6	97	0.9	3.2	1.3	0.9	3	1.1	22	N
139	45389	F	50	6.3	88	4	4.5	1.2	1.8	4.1	1.2	22	N
141	45374	F	35	3.6	61	5.3	4.3	1.3	0.8	1.3	1	24	N
143	45410	M	63	6.6	106	4.3	4.8	1.7	1.1	3	0.7	20	N
144	45377	M	36	3.3	70	4.2	4.9	2.5	0.9	1.9	0.7	20	N
145	45390	M	50	5.8	61	4	2	1.2	1.3	3	0.8	21	N
147	45365	F	25	10	35	4	4.3	3.5	0.8	1.3	0.8	22	N
149	45381	F	40	5.8	123	4.5	4.6	1.5	0.7	3	0.6	24	N
150	45382	F	40	6.3	79	4.9	4.3	0.8	0.8	1.8	1.2	22	N
153	45391	M	50	5.5	97	5.4	3.2	1.8	1.6	0.9	0.8	21	N
154	45369	M	30	5.5	79	5.6	3.9	1.6	0.9	3.3	0.8	24.5	N
157	45392	M	50	9.6	203	5.4	3.8	5.9	0.5	4.3	1.3	22	N
161	45406	F	60	7.5	70	0.9	3.4	5.3	1.1	3.6	0.8	24	N
165	45412	F	77	5	106	5.4	3.9	2.1	1.2	4.2	1.1	24	N
166	45383	F	44	7.3	132	4.3	5.2	1.9	2.5	3	0.7	21	N
171	45434	M	40	22	159	5.4	3.1	1.6	1.1	1.3	0.7	24	N
180	454316	F	54	6.3	106	5.6	4.3	2	1.3	2.2	0.9	20	N
181	454316	F	50	3.3	70	4.9	3.7	0.9	1.2	2.7	0.6	24	N
182	454316	M	60	7.5	70	0.9	3.4	5.3	1.1	3.6	0.8	24	N
186	454316	M	77	5	106	5.4	0	2.8	0.8	1.8	0.7	19	N
190	454316	F	59	4.7	58	4.1	4.5	1.8	1.8	1.8	1.3	22.5	N
197	454316	F	57	4.6	97	0.9	3.2	1.3	0.9	3	1.1	22	N
435	34241	M	38	6.1	83	5.4	4.5	1.7	0.9	2.8	0.8	24.6	N
472	463	M	34	3.9	81	6	6.2	3.9	0.8	1.9	1.8	23	P
85	46300	M	34	3.9	81	6	6.2	3.9	0.8	3.8	1.8	23	P
710	87671	M	34	3.9	81	6	6.2	3.9	0.8	3.8	1.8	23	P
429	48036	M	31	3.4	55	5.7	4.9	1.6	1	3.2	0.7	24	P
702	87667	M	31	3.4	55	5.7	4.9	1.6	1	3.2	0.7	24	P
4	34301	F	43	2.1	55	5.7	4.7	5.3	0.9	1.7	2.4	25	P
189	30383	M	42	5.4	53	5.8	5.9	3.7	1.3	3.1	1.7	23	P
201	45573	M	47	4.1	87	6.2	3.7	1.8	1	2	0.8	23	P
285	47069	M	50	4.3	59	6.1	4	3	1	1.8	1.3	24	P
393	47496	M	49	5	74	6.2	2	0.8	0.6	1	0.4	25	P
468	298	M	50	4.7	53	6.1	4.2	2.2	0.8	2.5	0.9	25	P
492	13281	M	49	3.5	59	6	4	2.1	1.4	1.9	0.9	24	P
496	56826	F	49	3.3	44	6	5.6	1.9	0.75	1.35	0.8	21	P
498	488496	M	50	5	74	6.2	2	0.8	0.6	1	0.4	24	P
684	87658	F	49	3.3	44	6	5.6	1.9	0.75	1.35	0.8	23	P
700	87666	M	42	5.4	53	5.8	5.9	3.7	1.3	3.1	1.7	23	P
716	87674	M	50	4.3	59	6.1	4	3	1	1.8	1.3	24	P
366	11826	F	49	3.3	44	6	5.6	1.9	0.75	1.35	0.8	23	P
399	47513	F	39	3	38	6.4	4.7	1.3	1.1	3.1	0.6	22	P
490	48969	M	50	4.3	59	6.1	4	2.4	1	1.8	0.7	24	P
500	23513	F	39	3	46	6.4	4.7	1.3	1.1	3.1	0.6	24	P
672	34247	M	49	3.1	75	6	3.6	2.4	1.9	1.1	0.6	24	P
690	87661	F	39	3	38	6.4	4.7	1.3	1.1	3.1	0.6	22	P
718	87675	M	50	5	74	6.2	2	0.8	0.6	1	0.4	25	P
264	44433	M	33	4.8	64	5.8	4.8	1.1	1.7	2.6	0.5	25	P
464	1111	M	50	4.8	62	5.9	5.3	1.3	1	3.7	0.6	25	P
466	26665	F	30	5.7	53	6	5.4	1.7	1.4	3.3	0.7	22	P
686	87659	F	33	2.7	47	6	4.2	1.4	1.3	2.6	0.7	24	P
688	87660	F	30	5.7	53	6	5.4	1.7	1.4	3.3	0.7	22	P
16	20321	M	50	4.8	62	5.9	5.3	1.3	1	3.7	0.6	19	P
705	87668	M	33	4.8	64	5.8	4.8	1.1	1.7	2.6	0.5	25	P
709	87670	M	50	4.8	62	5.9	5.3	1.3	1	3.7	0.6	25	P
19	26925	F	50	5.7	53	6	5.4	1.7	1.4	3.3	0.7	25	P
123	34263	F	49	4.6	60	6.1	4.8	1.4	0.7	3.9	1.7	25	P
476	7402	F	33	2.7	47	6	4.2	1.4	1.3	2.6	0.7	19	P
682	87657	F	50	5.7	53	6	5.4	1.7	1.4	3.3	0.7	25	P
706	87669	M	50	4.8	62	5.9	5.3	1.3	1	3.7	0.6	19	P
754	34296	M	49	4.8	46	5.8	4.8	1.1	1.7	2.6	0.5	24	P
68	29008	M	50	4.7	53	6.1	4.2	2.2	0.8	2.5	0.9	24	P
342	41281	M	50	3.5	59	6	4	2.1	1.4	1.9	0.9	25	P
712	87672	M	50	3.5	59	6	4	2.1	1.4	1.9	0.9	25	P
715	87673	M	50	4.7	53	6.1	4.2	2.2	0.8	2.5	0.9	24	P
12	685	M	55	4.8	60	6	3.6	3	1.5	0.8	1.4	24	P
20	19112	F	40	2.1	52	5.9	2.1	2.3	0.9	2.8	1.2	30	P
41	1655	M	40	3.4	64	5.7	6.5	3.8	1	3.9	1.7	31	P
60	546543	F	35	4.4	37	5.8	4	2.5	1.3	2.3	1.6	32	P
79	252	M	41	5.9	62	5.9	4.7	5.3	0.9	1.7	2.4	21	P
81	7414	M	43	4.4	60	6.3	4.3	1.8	1.6	1.9	0.8	29	P
133	45366	M	30	17.1	344	6	4.9	1.6	1.7	2.5	0.7	21	P
135	45397	M	54	4	88	5.7	4.4	2.9	0.6	2.5	1.3	28	P
146	45368	M	30	6	97	5.8	4.2	1.7	1.2	2.2	0.8	19	P
152	45378	M	39	5	106	6.4	3.7	2	0.8	2.1	0.9	19.5	P
178	45384	F	48	5.6	79	6.3	4.2	1.2	2.5	2.7	1.4	27	P
12	23975	M	31	3	60	12.3	4.1	2.2	0.7	2.4	15.4	37.2	Y
18	23977	M	30	7.1	81	6.7	4.1	1.1	1.2	2.4	8.1	27.4	Y
24	23979	M	45	4.1	63	10.2	4.8	1.3	0.9	3.3	9.5	34.3	Y
675	33656789	M	45	4.1	63	10.2	4.8	1.3	0.9	3.3	9.5	34.3	Y
39	23984	M	45	5.3	77	11.2	3.9	1.5	1.3	2	10.4	29.5	Y
474	67036	M	31	3.4	55	6.5	4.9	1.6	1	3.2	0.7	24	Y
648	745326	M	45	5.3	77	11.2	3.9	1.5	1.3	2	10.4	29.5	Y
48	23987	M	30	5	80	6.9	4.5	1.8	1.2	2.6	12.7	34.6	Y
656	768585	M	30	5	80	6.9	4.5	1.8	1.2	2.6	12.7	34.6	Y
57	23990	M	35	4.8	64	7.7	3.7	1	1.2	2	7.2	27.3	Y
658	97643	M	35	4.8	64	7.7	3.7	1	1.2	2	7.2	27.3	Y
69	23994	M	45	4.8	82	7.2	4.7	1.8	0.8	3.1	12.7	31.2	Y
662	12543	M	45	4.8	82	7.2	4.7	1.8	0.8	3.1	12.7	31.2	Y
714	34268	M	45	3.6	80	5	6.1	3.7	0.7	3.9	1.7	22	Y
87	24000	F	50	4	56	13.7	4.4	2	1	2.5	0.9	29	Y
231	14389	F	50	4	56	13.7	4.4	2	1	2.5	0.9	29	Y
505	23044	F	48	4	38	6.5	4.4	2.3	1.3	2.2	1	23	Y
654	233457	M	38	5.8	59	6.7	5.3	2	1.6	2.9	14	40.5	Y
7	34278	F	46	3	59	5.1	5.7	3.8	1.3	2.8	1.7	24	Y
61	34279	M	45	2.3	42	5.1	4.4	1.5	1	2.8	0.5	25	Y
102	24005	F	54	3	39	7.2	9.5	1.7	1.3	2.5	0.6	22	Y
127	9860	F	54	3	39	7.2	9.5	1.7	1.3	2.5	0.6	22	Y
228	34280	M	43	5.4	62	4.1	5.9	2	1.1	3.9	0.9	21	Y
674	34283	M	49	3.9	65	5.2	5.1	1.7	3.9	0.8	1.6	24	Y
744	34284	F	49	3.8	56	5.1	6	3.5	1.1	3.5	1.6	25	Y
10	34286	F	45	3.1	54	4	5.9	1.8	1.6	3.5	0.8	24	Y
58	34270	F	47	3.5	65	5	6.3	2.2	1.1	2.8	0.8	23	Y
108	24007	M	38	4	67	10.2	5.2	2	1.1	3.2	14	47	Y
150	34287	F	42	2.8	39	4.6	4.7	2.5	1.3	2.4	1.1	25	Y
198	34288	M	39	4.3	49	5.1	6.7	2.5	1.1	4.5	1.1	25	Y
357	73566	M	30	4.8	80	5.5	5.5	1.8	1.2	3.5	0.8	25	Y
588	34243	M	40	5.9	76	4	5	2.1	1.6	3	0.9	24	Y
666	66456	M	38	4	67	10.2	5.2	2	1.1	3.2	14	47	Y
698	87665	M	30	4.8	80	5.5	5.5	1.8	1.2	3.5	0.8	25	Y
753	34291	M	46	4.4	47	5.2	6.8	0.7	1.7	4.7	0.4	24	Y
110	34292	F	45	3.7	49	5.3	2.5	2.2	1	0.6	1	25	Y
113	24009	M	33	3.3	76	9.7	2.4	1.9	0.8	2.5	13.1	21.17	Y
119	24011	M	40	4.3	72	7	4	1.8	0.9	2.4	12.2	40	Y
122	24012	M	40	7.1	74	7.5	4.4	1.4	1.3	2.5	10	28.3	Y
452	34253	M	50	7.7	67	4	5.2	2.1	1.1	3.2	0.9	23	Y
652	780087	M	33	3.3	76	9.7	2.4	1.9	0.8	2.5	13.1	21.17	Y
660	875444	M	40	7.1	74	7.5	4.4	1.4	1.3	2.5	10	28.3	Y
673	66467878	M	40	4.3	72	7	4	1.8	0.9	2.4	12.2	40	Y
134	24016	F	63	6.6	96	8.9	5.8	1.7	1.7	3.4	0.8	32	Y
162	8644	F	63	6.6	96	8.9	5.8	1.7	1.7	3.4	0.8	32	Y
168	34228	F	44	6.8	64	4	6.2	2.3	1.2	4.1	1	23	Y
580	34297	F	49	4.3	53	4.2	4.2	1.1	1.1	2.7	0.5	25	Y
694	87663	M	42	4.6	91	4.5	5.6	2.1	0.9	3.8	0.9	22	Y
790	34300	F	44	4	32	4.3	5.3	1.8	0.9	3.6	0.9	25	Y
140	24018	F	33	1.8	31	7.4	3.7	1.2	1.6	1.5	0.5	31.5	Y
143	24019	F	48	4	38	6.8	4.4	2.3	1.3	2.2	1	25	Y
146	24020	F	48	4	38	6.8	4.4	2.3	1.3	2.2	1	25	Y
161	24025	M	57	4.6	370	6.8	4	6	2.5	3.5	1.1	37	Y
375	34226	F	47	5.1	68	4	5.3	2.3	0.7	3.7	1	23	Y
426	41044	F	48	4	38	6.8	4.4	2.3	1.3	2.2	1	25	Y
453	48112	F	33	1.8	31	7.4	3.7	1.2	1.6	1.5	0.5	31.5	Y
534	34305	M	57	4.6	370	6.8	6.1	6	2.5	3.5	1.1	37	Y
612	34267	F	33	4.6	56	5	6.2	3.8	0.8	3.7	1.7	24	Y
692	87662	F	48	4	38	6.8	4.4	2.3	1.3	2.2	1	25	Y
717	34306	F	33	5.7	48	4	6.8	3.1	1	3.9	1.5	23	Y
725	34307	M	34	7.7	80	5.5	5.1	1.2	1.4	0.9	1.5	21	Y
777	34269	M	43	3.2	42	4	6.2	3.2	1	3.9	1.5	23	Y
67	34222	F	28	4.1	73	4.9	5.3	3.2	0.8	0.8	0.9	24	Y
109	46638	M	42	4.6	91	4.5	5.6	2.1	0.9	3.8	0.9	22	Y
351	34266	M	47	5.8	62	4	7	2.8	0.9	4.9	1.3	24	Y
552	34308	M	39	9.1	80	5.1	7.1	1.5	1.2	4.1	0.7	20	Y
685	34310	F	39	4.2	45	5	4.4	1.7	2.8	0.7	0.6	25	Y
750	34244	F	49	2.2	23	4	6.6	3.8	1	4.1	1.7	23	Y
31	34252	M	50	2.6	106	4	6.3	4.4	1	3.6	1.7	24	Y
129	34311	F	56	8.5	92	5.7	4.8	1.7	1.3	2.8	0.7	35	Y
173	24029	M	51	7.3	65	7	3.8	3.8	1	1.1	1.7	31	Y
176	24030	M	52	3	60	7	3.8	3.2	0.8	1.7	1.4	33	Y
179	24031	M	56	3.4	44	4.8	4.1	1.5	0.8	1.7	1.4	39	Y
182	24032	F	59	3.8	91	6	4.2	2	2.3	0.9	1.4	38	Y
183	34312	M	52	3	60	7	3.8	3.2	0.8	1.7	1.4	33	Y
185	24033	F	56	8.5	92	5.7	4.8	1.7	1.3	2.8	0.7	35	Y
195	34313	M	56	3.4	44	4.8	4.1	1.5	0.8	1.7	1.4	39	Y
316	39963	M	51	7.3	65	7	3.8	3.8	1	1.1	1.7	31	Y
646	34314	F	59	3.8	91	6	4.2	2	2.3	0.9	1.4	38	Y
186	34315	F	54	4.3	52	6.7	3.1	1.1	3.1	1.2	0.7	37	Y
187	47586	M	69	5.9	71	10.4	5.4	1.3	1.7	3.1	0.6	33	Y
188	24034	F	54	4.3	52	6.7	3.1	1.1	3.1	1.2	0.7	37	Y
191	24035	M	60	6.6	76	7.8	4.7	2.3	1.4	1.6	0.6	26	Y
194	24036	M	54	5.9	71	10.4	5.4	1.3	1.7	3.1	0.6	32	Y
197	24037	M	69	5.9	71	10.4	5.4	1.3	1.7	3.1	0.6	33	Y
200	24038	M	57	2	77	7	5.5	1.9	1	3.7	0.9	33	Y
203	24039	M	55	5	76	10.2	5.6	4.6	0.8	2.9	31.8	33.9	Y
411	34316	M	57	2	77	7	5.5	1.9	1	3.7	0.9	33	Y
520	34317	M	54	5.9	71	10.4	5.4	1.3	1.7	3.1	0.6	32	Y
622	9423	M	55	5	76	10.2	5.6	4.6	0.8	2.9	31.8	33.9	Y
758	34318	M	60	6.6	76	7.8	4.7	2.3	1.4	1.6	0.6	26	Y
206	24040	F	60	2	45	6.8	7.2	2.2	0.8	2.2	1.1	27	Y
600	34319	F	60	2	45	6.8	7.2	2.2	1	2.2	1.1	27	Y
76	9903	M	73	4.3	79	6	5.3	1.4	1.5	3.2	0.6	27	Y
86	34320	F	61	2.1	23	9.9	4.1	4.2	1.2	1.4	1.1	28	Y
209	24041	M	51	6.5	70	7.3	3.5	1.8	1.8	1.95	0.8	32	Y
212	24042	F	61	2.1	23	9.9	4.1	4.2	1.2	1.4	1.1	28	Y
215	24043	M	55	4.16	64	8.1	4.5	1.5	1.2	2.7	10.4	31.4	Y
218	24044	F	55	2.7	52	8	4.6	1.7	1	2.9	0.8	30	Y
221	24045	M	73	4.3	79	6	5.3	1.4	1.5	3.2	0.6	27	Y
224	24046	M	73	4.3	79	6.9	5.3	1.4	1.5	3.2	0.6	28	Y
227	24047	F	63	8.7	93	9	5.9	2.2	1.2	3.7	1	29	Y
438	13713	M	51	6.5	70	7.3	3.5	1.8	1.8	1.95	0.8	32	Y
456	34321	F	63	8.7	93	9	5.9	2.2	1.2	3.7	1	29	Y
510	34290	M	73	4.3	79	6.9	5.3	1.4	1.5	3.2	0.6	28	Y
602	5432	M	55	4.16	64	8.1	4.5	1.5	1.2	2.7	10.4	31.4	Y
772	34322	F	55	2.7	52	8	4.6	1.7	1	2.9	0.8	30	Y
230	24048	F	52	6	76	6.5	2.7	1.2	0.8	1.4	0.5	31	Y
233	24049	F	55	2.1	46	5.9	4.1	2.7	1	2	1.2	30	Y
236	24050	F	51	2.1	46	5.9	4.1	2.7	1	2	1.2	36	Y
239	24051	M	57	4.8	72	7.3	4.5	1.6	2.1	1.9	0.7	34	Y
242	24052	M	55	5.1	78	11.8	4.5	1.8	1.1	2.7	12.7	31.5	Y
252	17922	F	55	2.1	46	5.9	4.1	2.7	1	2	1.2	30	Y
312	44518	M	57	4.8	72	7.3	4.5	1.6	2.1	1.9	0.7	34	Y
614	34323	F	52	6	76	6.5	2.7	1.2	0.8	1.4	0.5	31	Y
647	75433	M	55	5.1	78	11.8	4.5	1.8	1.1	2.7	12.7	31.5	Y
739	34324	F	51	2.1	46	5.9	4.1	2.7	1	2	1.2	36	Y
1	34325	M	58	20.8	800	9.1	6.6	2.9	1.1	4.3	1.3	33	Y
9	23974	F	60	6	72	10.7	4.4	2.1	1.1	2.5	0.9	26	Y
243	48806	M	56	3.5	60	7.6	4.7	1.3	0.9	3.3	0.6	26	Y
245	24053	M	61	5.7	92	6.2	2.6	1.1	0.9	1.6	0.7	38	Y
251	24055	M	73	4.3	67	10.3	4.2	1.9	1.95	9.9	0.7	34	Y
254	24056	M	55	3.8	46	6	4.3	1.5	1	2.6	0.7	35	Y
257	24057	M	56	3.5	60	7.6	4.7	1.3	0.9	3.3	0.6	26	Y
258	34326	M	55	3.8	46	6	4.3	1.5	1	2.6	0.7	35	Y
260	24058	M	60	3.5	60	7.6	4.7	1.3	0.9	3.3	0.6	37	Y
263	24059	F	53	4.5	68	6.9	5.4	3.8	1.9	3	0.7	39	Y
266	24060	M	58	20.8	800	9.1	6.6	2.9	1.1	4.3	1.3	33	Y
306	5474	M	73	4.3	67	10.3	4.2	1.9	1.95	9.9	0.7	34	Y
536	34327	M	54	5	67	6.9	3.8	1.7	1.1	3	0.7	33	Y
577	34328	F	53	4.5	68	6.9	5.4	3.8	1.9	3	0.7	39	Y
655	34329	M	61	5.7	92	6.2	2.6	1.1	0.9	2	0.7	38	Y
734	34330	M	60	3.5	60	7.6	4.7	1.3	0.9	3.3	0.6	37	Y
37	34233	F	54	1.2	25	7.9	2	1.9	0.9	2.5	0.7	33	Y
159	12779	F	66	3.2	46	8.5	4.2	1	1.4	2.4	0.4	26	Y
269	24061	F	66	3.2	46	8.5	4.2	1	1.4	2.4	0.4	26	Y
272	24062	F	52	2	34	5.8	6	1.2	1.1	2	0.5	33	Y
462	34331	F	52	2	34	5.8	6	1.2	1.1	2	0.5	33	Y
15	23976	F	61	4.3	56	12.1	4.4	2	1	2.5	0.9	29	Y
275	24063	M	55	2.9	44	9.8	4.1	1	1.1	2.1	0.5	29	Y
278	24064	M	56	3.2	33	6.8	4.9	2.5	0.5	3.4	1.1	32	Y
281	24065	M	55	5.4	85	9.7	5.2	1.8	1.3	3.2	0.8	30	Y
282	34332	M	56	3.2	33	6.8	4.9	2.5	0.5	3.4	1.1	32	Y
405	47552	M	55	5.4	85	9.7	5.2	1.8	1.3	3.2	0.8	30	Y
463	41420	M	55	2.9	44	9.8	4.1	1	1.1	2.1	0.5	29	Y
3	23972	F	56	4	45	9.2	4.1	0.6	1.3	1.4	0.9	30	Y
36	23983	M	66	4.1	63	10.1	3.6	5.1	0.9	2.5	0.9	30	Y
46	24033	F	66	14.1	146	8.7	5.8	3.3	1	3.4	1.5	33	Y
59	27988	F	56	5.5	48	9.3	5.8	2.4	0.9	3.9	1.1	36.6	Y
91	46374	M	55	3.7	93	7.2	3.2	1.9	0.6	1.8	0.8	30	Y
120	34333	F	59	4.7	55	7	3.4	1.8	1.1	1.8	0.8	26	Y
284	24066	M	55	3.7	93	7.2	3.2	1.9	0.6	1.8	0.8	30	Y
287	24067	F	59	4.7	55	7	3.4	1.8	1.1	1.8	0.8	26	Y
290	24068	M	54	9.9	159	8.8	5.2	1.6	1	3.5	0.7	27	Y
293	24069	F	66	14.1	146	8.7	5.8	3.3	1	3.4	1.5	33	Y
296	24070	F	56	5.5	48	9.3	5.8	2.4	0.9	3.9	1.1	30	Y
299	24071	F	56	5.5	48	9.3	5.8	2.4	0.9	3.9	1.1	36.6	Y
302	24072	M	60	6.5	30	9	5.9	3.4	0.8	3.7	0.5	30	Y
305	24073	M	57	9.3	69	8	6.1	3	1.1	2	1.4	28	Y
308	24074	M	54	5.5	69	11	6.3	6.8	0.7	2.4	3.1	29	Y
475	34334	M	54	9.9	159	8.8	5.2	1.6	1	3.5	0.7	27	Y
484	3451	F	56	5.5	48	9.3	5.8	2.4	0.9	3.9	1.1	30	Y
528	34335	M	57	9.3	69	8	6.1	3	1.1	2	1.4	28	Y
723	34336	M	54	5.5	69	11	6.3	6.8	0.7	2.4	3.1	29	Y
730	34337	M	60	6.5	30	9	5.9	3.4	0.8	3.7	0.5	30	Y
21	23978	M	59	4.2	56	10.5	4.9	2.1	1.1	2.5	0.9	28	Y
160	34338	M	60	3.9	49	6.4	4	2.3	1	2	1	31	Y
184	45431	F	55	11.7	136	9.6	5.2	1.5	1.1	3.5	0.7	29	Y
273	34339	F	61	3.3	31	7.2	5.8	2.6	1.6	0.9	1.5	36	Y
311	24075	F	51	4.3	53	6.1	2.8	2	1.2	0.8	0.9	33	Y
314	24076	M	52	7.8	315	7.7	3.5	1.3	1	1.6	1.4	33	Y
317	24077	M	63	4.9	65	7.8	3.6	1.1	1	2.1	0.5	33	Y
320	24078	M	60	3.9	49	6.4	4	2.3	1	2	1	31	Y
323	24079	F	55	5.6	58	10.6	4	3.1	1	2.6	1.4	35	Y
326	24080	F	51	3.4	31	7	4.5	0.6	1.1	3.1	0.3	39	Y
329	24081	F	55	11.7	136	9.6	5.2	1.5	1.1	3.5	0.7	29	Y
332	24082	F	61	3.3	31	7.2	5.8	2.6	1.6	0.9	1.5	36	Y
423	825	F	51	4.3	53	6.1	2.8	2	1.2	0.8	0.9	33	Y
427	34340	M	63	4.9	65	7.8	3.6	1.1	1	2.1	0.5	33	Y
503	34341	F	55	5.6	58	10.6	4	3.1	1	2.6	1.4	35	Y
546	34342	M	52	7.8	315	7.7	3.5	1.3	1	1.6	1.4	33	Y
597	3275	M	55	5.4	56	7.9	4.9	2.1	1.1	2.5	0.9	28	Y
778	34343	F	51	3.4	31	7	4.5	0.6	1.1	3.1	0.3	39	Y
6	23973	F	61	5.1	72	11.5	4.4	2.1	1.1	2.5	0.9	26	Y
65	46123	M	55	4.6	77	6.5	6	1.5	1.3	4.1	0.6	30	Y
73	9575	M	55	4.8	63	5.7	3.4	0.7	1.1	2	0.3	30.1	Y
177	34344	M	58	4.8	60	5.5	0.6	2.5	1.1	2	0.6	38	Y
222	34345	F	55	5.1	66	7.1	4	1.5	1.4	1.9	0.6	37	Y
297	34346	M	54	4.2	48	6.5	2.4	1	1	0.9	0.7	33	Y
335	24083	M	58	4.8	60	5.5	0.6	2.5	1.1	2	0.6	38	Y
338	24084	M	54	4.2	48	6.5	2.4	1	1	0.9	0.7	33	Y
341	24085	M	55	4.8	63	5.7	3.4	0.7	1.1	2	0.3	30.1	Y
344	24086	M	55	4.8	63	6.7	3.4	0.7	1.1	2	0.3	30	Y
347	24087	F	55	5.1	66	7.1	4	1.5	1.4	1.9	0.6	37	Y
350	24088	M	55	4.6	77	6.5	6	1.5	1.3	4.1	0.6	30	Y
353	24089	M	55	4.6	77	6.5	6	1.5	1.3	4.1	0.6	30	Y
356	24090	M	53	3	48	9.5	7.2	2	1.9	2	0.7	32	Y
488	5609	M	55	4.6	77	6.5	6	1.5	1.3	4.1	0.6	30	Y
508	6578	M	55	4.8	63	6.7	3.4	0.7	1.1	2	0.3	30	Y
616	34347	M	53	3	48	9.5	7.2	2	1.9	2	0.7	32	Y
42	23985	F	58	4.3	56	9.1	4.4	2	1	2.5	0.9	29	Y
100	8109	F	56	2.3	36	10.2	4.8	1	1.4	2.9	0.4	30	Y
163	34348	M	61	4.7	58	6.4	4.4	2.1	0.7	2.9	0.9	26	Y
359	24091	M	61	4.7	58	6.4	4.4	2.1	0.7	2.9	0.9	26	Y
362	24092	F	56	2.3	36	10.2	4.8	1	1.4	2.9	0.4	30	Y
365	24093	F	55	2.3	36	10.2	4.8	1	1.4	2.9	0.4	36.6	Y
368	24094	F	60	3	42	6.2	5.8	0.9	1	4.4	0.4	27	Y
509	34349	F	60	3	42	6.2	5.8	0.9	1	4.4	0.4	27	Y
521	9896	F	55	2.3	36	10.2	4.8	1	1.4	2.9	0.4	36.6	Y
47	34350	M	52	8	66	11	4	1.1	0.8	3.5	0.8	28	Y
270	34351	M	56	4.1	68	9	7.2	3.7	0.7	5	1.6	29	Y
354	47295	F	51	3.4	49	10.7	7	2.7	1	4.8	1.2	26	Y
371	24095	M	52	8	66	11	4	1.1	0.8	3.5	0.8	28	Y
374	24096	M	59	20	65	6.2	4.6	1.3	0.9	3.1	0.6	30	Y
377	24097	F	68	5.7	71	7	5	1.7	0.8	3.5	0.8	36.6	Y
380	24098	M	55	4.66	95	7	5.3	2.03	1.2	3.2	14	29.36	Y
383	24099	F	51	3.4	49	10.7	7	2.7	1	4.8	1.2	26	Y
386	24100	M	56	4.1	68	9	7.2	3.7	0.7	5	1.6	29	Y
430	34352	M	59	14	65	6.2	4.6	1.3	0.9	3.1	0.6	30	Y
526	5677	F	68	5.7	71	7	5	1.7	0.8	3.5	0.8	36.6	Y
642	8432454	M	55	4.66	95	7	5.3	2.03	1.2	3.2	14	29.36	Y
55	34353	F	54	4.3	55	11	3.4	3	0.9	3.5	0.9	31	Y
56	39550	F	54	4.3	44	7.6	5.4	2	1	3.5	0.9	30	Y
75	23996	M	59	5.2	56	10.9	4.9	2.1	1.1	2.5	0.9	28	Y
118	23268	M	55	5.7	76	6.8	5.5	1.5	0.7	4.1	0.7	29	Y
307	34354	M	57	5.3	66	7.9	3.7	2.9	1.1	5.5	1.3	36	Y
339	5980	M	77	6.2	99	7.2	3.2	1.1	0.8	2	0.5	29	Y
372	34355	F	54	3.5	66	8	4.8	2	2.4	1.6	0.9	33	Y
389	24101	M	77	6.2	99	7.2	3.2	1.1	0.8	2	0.5	29	Y
392	24102	M	55	3.7	93	7.2	3.2	1.9	0.6	1.8	0.8	31	Y
395	24103	F	54	4.3	55	11	3.4	3	0.9	3.5	0.9	31	Y
398	24104	M	57	5.3	66	7.9	3.7	2.9	1.1	5.5	1.3	36	Y
401	24105	M	55	5.66	61	7.7	4.7	1.19	1.1	3.1	8.1	32.9	Y
404	24106	M	60	6.2	87	4.8	4.8	1.6	0.8	1.2	0.5	35	Y
407	24107	F	54	3.5	66	8	4.8	2	2.4	1.6	0.9	33	Y
410	24108	F	54	4.3	44	7.6	5.4	2	1	3.5	0.9	27.3	Y
413	24109	F	54	4.3	44	7.6	5.4	2	1	3.5	0.9	30	Y
416	24110	M	55	5.7	76	6.8	5.5	1.5	0.7	4.1	0.7	29	Y
419	24111	M	55	5.7	76	6.8	5.5	1.5	0.7	4.1	0.7	29	Y
483	4567	F	54	4.3	44	7.6	5.4	2	1	3.5	0.9	27.3	Y
516	7898	M	55	3.7	93	7.2	3.2	1.9	0.6	1.8	0.8	31	Y
530	33450	M	55	5.7	76	6.8	5.5	1.5	0.7	4.1	0.7	29	Y
563	34356	M	60	6.2	87	4.8	4.8	1.6	0.8	1.2	0.5	35	Y
615	905146	M	55	5.66	61	7.7	4.7	1.19	1.1	3.1	8.1	32.9	Y
422	24112	M	55	6.66	73	10.9	3.5	3.2	0.9	1.3	22.2	43.25	Y
425	24113	M	60	5.7	76	6.8	5.5	1.5	0.7	4.1	0.7	33	Y
428	24114	M	55	3.66	67	7	5.6	1.91	1.3	3.5	13.1	39.18	Y
628	8554	M	55	3.66	67	7	5.6	1.91	1.3	3.5	13.1	39.18	Y
635	754338	M	55	6.66	73	10.9	3.5	3.2	0.9	1.3	22.2	43.25	Y
783	34357	M	60	5.7	76	6.8	5.5	1.5	0.7	4.1	0.7	33	Y
135	34358	F	61	10.5	111	8.2	3.8	3	0.9	1.7	1.3	39	Y
431	24115	F	61	10.5	111	8.2	3.8	3	0.9	1.7	1.3	39	Y
432	34359	F	63	2.4	66	7.4	7.1	4.1	1.5	3.8	1	38	Y
434	24116	F	63	2.4	66	7.4	7.1	4.1	1.5	3.8	1	38	Y
437	24117	M	55	7	56	9.1	3.7	1.9	0.7	2.3	0.9	30	Y
440	24118	F	55	3	41	4.3	4.6	0.7	1.8	1.1	1.3	37	Y
443	24119	F	52	6.4	88	8.5	8.5	0.8	6.6	1.3	1.3	33	Y
486	2341	M	55	7	56	9.1	3.7	1.9	0.7	2.3	0.9	30	Y
707	34360	F	55	3	41	4.3	4.6	0.7	1.8	1.1	1.3	37	Y
787	34361	F	52	6.4	88	8.5	8.5	0.8	6.6	1.3	1.3	33	Y
62	46059	M	55	7	56	9.1	3.7	1.9	0.7	2.3	0.9	27	Y
444	23972	M	55	3.2	56	8	4	2.6	1.2	1.7	1.7	30	Y
446	24120	M	55	7	56	9.1	3.7	1.9	0.7	2.3	0.9	27	Y
449	24121	M	55	3.2	56	8	4	2.6	1.2	1.7	1.7	30	Y
511	34362	F	51	5.6	49	6.5	4.1	2.1	0.7	2.5	0.9	32	Y
598	8971	M	61	5.9	56	8.2	4.9	2.1	1.1	2.5	0.9	28	Y
651	34363	F	58	3.9	40	11.4	4.1	1	0.9	1.7	1.7	26	Y
63	23992	F	66	5.5	56	9.9	4.4	2	1	2.5	0.9	29	Y
478	4356	M	54	6.3	87	8.2	2.3	0.7	0.8	1.2	0.3	29	Y
601	2345	M	55	4.16	60	7.6	6.5	2.1	1.3	4.3	14.5	34.5	Y
33	23982	M	62	4.1	63	9.5	3.6	5.1	0.9	2.5	0.9	30	Y
74	34364	M	55	5.5	74	8	4.3	1.6	0.8	3.6	0.6	27	Y
92	34365	M	54	3.4	38	9.3	5.3	3.3	1	1.4	1.3	28	Y
137	24017	M	51	10.4	76	7.3	3.3	2	1.6	1.2	0.9	33	Y
156	25368	F	60	4.5	39	8.7	5.2	2.1	0.8	3.6	0.9	27	Y
549	34366	M	53	5.6	72	9	8.8	4.3	1.5	3.5	1.2	29	Y
578	632	M	52	5.4	56	7.9	4.9	2.1	1.1	2.5	0.9	28	Y
417	34367	M	61	3	39	9	3.9	0.7	0.8	2.8	0.3	30	Y
445	34368	M	60	5.1	60	11	4.5	1.7	0.9	2.9	0.7	31	Y
467	34369	F	52	7.6	84	8.1	4.2	2	0.7	2.6	0.9	36	Y
738	34370	F	56	1.9	20	11.7	5.5	5.3	0.9	1.3	1.2	33	Y
49	46203	M	54	6.3	87	8.2	2.3	0.7	0.8	1.2	0.3	34	Y
238	344454	M	60	4	63	12	3.6	5.1	0.9	2.5	0.9	30	Y
594	6632	M	58	5.2	63	7.5	3.6	5.1	0.9	2.5	0.9	30	Y
608	66624	M	55	3.33	79	9.7	4.1	2.03	1.08	2.2	14	33.6	Y
81	23998	F	55	4	72	11	4.4	2.1	1.1	2.5	0.9	26	Y
771	34371	F	59	3.5	48	8	6.3	2.7	0.9	1.6	0.3	35	Y
158	24024	M	61	5.9	56	8.2	4.9	2.1	1.1	2.5	0.9	28	Y
587	34372	M	54	6.1	63	10.1	5.2	2.3	0.9	0.9	1.1	33	Y
653	34373	F	57	4.5	73	9.4	5.1	2.4	0.8	2	1.1	39	Y
22	34374	F	54	8.5	59	7.9	4.8	2.4	1.8	2	1.1	38	Y
220	34375	M	60	5.1	59	9	4.5	1.6	6.3	2	1	37	Y
234	23456	F	55	4	72	11	4.4	2.1	1.1	2.5	0.9	26	Y
241	34376	M	60	4.5	62	9.4	4.1	1.6	1.1	5.6	1	33	Y
593	34377	F	61	5.2	64	10.3	7.3	3.3	1	3.1	1.5	32	Y
196	48609	F	55	2.7	53	7.3	4.1	3.3	0.9	2.1	1.5	29	Y
300	34378	M	63	4.3	42	9	4.2	3.4	0.9	2	1	26	Y
396	34379	M	55	4.6	54	6.8	4.9	2.2	0.7	3.3	1	27	Y
447	34380	M	52	4.4	61	9	5.9	3.5	0.7	3.6	1.6	28	Y
495	34381	F	51	3	41	8.3	4	2.8	0.7	2.1	1.2	29	Y
629	34382	F	58	2.7	53	7.3	4.8	3.3	0.9	2.6	1.5	30	Y
748	34383	F	55	4.4	68	8	4.6	2.2	0.9	2.4	1	31	Y
769	34384	F	54	8.6	75	8.9	4.6	2.6	0.9	1.3	1	36	Y
51	23988	M	51	6.1	56	8	4.9	2.1	1.1	2.5	0.9	28	Y
111	24008	F	58	5	62	9.3	5.8	3.6	1.1	1.9	0.6	31	Y
202	34265	F	63	4.8	52	8.9	4.8	1.5	1	3.1	0.6	28	Y
657	34385	M	53	7.8	64	8	6.4	3.5	1.7	2	1	33	Y
112	34386	F	61	4.1	55	8.5	4.8	2.2	1.4	2	1	35	Y
151	40468	M	54	4.7	78	7.3	3.6	1.7	0.8	2.1	0.7	29	Y
757	34387	M	60	3	55	7.7	4.2	4.9	1.6	1.7	1	33	Y
139	49040	M	53	2	55	7.7	4.4	3.3	0.9	2.1	1.5	27	Y
261	34388	M	52	3.9	44	11	3.4	1.2	0.9	3.6	1	39	Y
265	34389	M	56	2	55	7.7	4.4	3.3	0.9	2.1	1.5	38	Y
336	41096	M	55	5.5	72	8.9	5.3	3.3	0.95	3.1	1.5	30	Y
355	34390	F	59	5.1	87	7.6	5.9	2.1	1.6	1.7	1.5	37	Y
542	98023	M	53	2	55	7.7	4.4	3.3	0.9	2.1	1.5	32	Y
613	94345	M	55	4	71	6.9	4.8	2.2	1.1	2.8	15.4	34.05	Y
683	34391	F	54	6	61	8	5.2	3.4	3.2	1.5	1.5	33	Y
30	23981	F	54	1.2	25	7.9	2	1.9	0.9	2.5	0.7	33	Y
244	34392	F	57	7.7	62	8.6	3.3	1.4	1.1	1.6	0.6	32	Y
406	34393	M	54	3.7	87	8	4.5	2.2	0.5	3.1	1	26	Y
408	47555	M	57	6.4	75	7.3	6.1	4.3	1.2	3.7	1.9	30.1	Y
793	34394	M	60	2.7	35	9	4.4	2	0.6	3	0.9	27	Y
798	34516	M	60	2.7	35	9	4.4	2	0.6	3	0.9	27	Y
13	34395	F	60	5.4	47	6.8	5.1	2.1	1.1	3	1	28	Y
17	34396	M	61	3.8	62	8.9	6.8	4.3	1.2	3.9	1.9	29	Y
45	23986	M	57	4.1	63	9.7	3.6	5.1	0.9	2.5	0.9	30	Y
192	34397	M	63	3.9	58	6.4	4.8	2	1.4	2	0.9	30	Y
346	41079	M	55	4	71	7.8	4.2	3.7	1.2	1.3	1.7	33	Y
384	47478	F	52	8.6	87	11.3	6.9	2.6	1.2	2	1.1	30	Y
460	34398	M	55	8.6	73	10.2	3.9	2	1.5	1.5	0.9	31	Y
5	35150	M	63	7	84	8.1	6	2.2	1.1	4	1	28	Y
54	23989	F	63	4.2	72	9.3	4.4	2.1	1.1	2.5	0.9	26	Y
165	6093	F	58	3.3	30	10.2	6.3	2.4	1.9	0.75	1.1	27	Y
387	17416	M	56	5	84	8.6	5	1.7	1.45	1.9	0.7	33	Y
761	34399	F	52	3.6	46	10.1	5.2	3.3	0.9	1.7	1.5	36	Y
763	34400	F	51	3.1	36	6.8	2.9	1	1	1.7	1.5	33	Y
262	47889	M	55	4.1	86	10	4.9	0.7	1.2	3.4	0.4	30	Y
397	47514	M	55	2.7	39	11.7	3.9	0.6	1.3	2.3	0.2	30	Y
681	34401	F	58	4.5	53	9	5.5	3.2	3.2	1.4	1.5	35	Y
749	34402	M	55	4.1	86	10	4.9	0.7	1.2	3.4	0.4	33	Y
321	34403	F	54	2.5	35	10.7	5.6	3	1.1	4.2	1.4	39	Y
381	32336	M	58	5.9	61	8	4.3	2.4	0.9	2	1.1	29	Y
727	34404	M	53	5.5	60	5.8	5.4	2.2	1.6	0.95	1.5	38	Y
27	23980	M	52	5.4	56	7.9	4.9	2.1	1.1	2.5	0.9	28	Y
79	46202	M	55	4.9	56	7.7	3	0.3	1.3	1.5	0.1	30	Y
175	45520	F	69	14.5	243	10.5	5.3	3.8	1.4	2.3	1.7	32	Y
286	34405	M	61	3.1	42	7.2	5.8	3.9	1	3.1	1.8	37	Y
512	20098	M	51	4.9	56	7.7	3	0.3	1.3	1.5	0.1	30	Y
555	34406	M	60	14.5	179	8.7	5	1.8	1.1	1	0.8	33	Y
94	34407	M	52	3.4	52	8.8	3.5	2	2	0.9	1.5	32	Y
147	4369	F	51	3.8	38	10	4.6	1	1.3	2.3	0.4	33	Y
249	48822	M	55	4.2	57	8.9	5.3	3.1	0.7	3.3	1.4	27	Y
295	39576	F	56	3.8	42	9	4	5.1	1.75	0.96	2.2	26	Y
394	34408	M	56	5.9	68	8	5.1	2.5	0.7	3.4	1.1	26	Y
638	744467	M	55	3.66	61	9.9	5.3	3.3	0.9	3.1	22.7	30.1	Y
737	34409	M	59	4.2	57	8.9	5.3	3.1	0.7	3.3	1.4	27	Y
14	43261	F	64	2	35	7.9	5.3	3.1	0.9	3.1	1.4	33	Y
105	24006	F	56	5.1	72	8.1	4.4	2.1	1.1	2.5	0.9	26	Y
333	34410	F	54	3.8	50	10.2	4.7	1.2	1.6	1.7	1.5	28	Y
369	34411	M	57	8.9	120	6.3	4.2	3.9	1.4	1.3	1.5	29	Y
385	34412	M	54	6.7	97	9.5	6.1	2.3	1.3	1.4	1.5	30	Y
649	34413	F	60	4.9	51	7.4	2.6	2.7	0.9	1.2	1.5	31	Y
677	34414	F	60	3.6	36	8.3	5.9	2	1	1.5	1.5	36	Y
784	34415	F	61	4.1	45	8	4.2	0.9	1.6	1.3	1.5	33	Y
38	45824	F	54	11.3	130	7.7	6.3	5.4	0.8	3.3	2.4	33	Y
84	23999	F	60	4.1	56	13.1	4.4	2	1	2.5	0.9	29	Y
153	45219	M	60	5.5	70	10.4	9.9	3.5	1	7.5	1.5	31	Y
157	34416	M	63	4.4	57	11.3	9.8	1.9	1.1	7.9	0.8	35	Y
557	34417	M	55	4.2	68	8.3	4.8	3.1	0.4	2.4	1.4	33	Y
604	876543	M	66	5.5	73	10.9	9.3	5.1	0.9	6.4	35	27.75	Y
439	34418	M	52	4.9	68	10.2	5.9	2.9	1	3.6	1.3	39	Y
493	34419	F	51	4.1	78	7.2	7.2	5.3	1	3.8	2.4	38	Y
606	54324	M	55	5	73	6.5	4.7	2.1	1.1	2.7	31	35.2	Y
20	34420	F	58	5.8	41	9.7	5	4.5	1.1	2.2	2	37	Y
376	47415	F	56	5.6	45	10.8	4.2	2.2	1	2.2	1	26	Y
617	64348	M	55	4.66	70	7.5	7.3	1.6	1.2	5.5	11.3	36.11	Y
216	34421	M	55	22	145	8	6.7	3.7	1.7	2	1.5	33	Y
477	34422	M	54	3	40	6	2.9	1.2	1	1.4	0.5	32	Y
775	34423	M	53	2.7	38	8.8	4.8	1.3	1.7	1.6	2	26	Y
32	45752	M	68	7.1	79	9.4	3.7	3.7	0.8	1.4	1.6	31	Y
232	34424	M	61	3	42	8	6	3.1	1	3.7	1.4	27	Y
480	7687	M	53	5.2	59	7.8	4.9	2.1	0.9	3.2	0.9	33	Y
487	34425	F	60	5.9	41	6.6	2.8	2.7	0.5	1.1	1.2	28	Y
767	34426	M	52	11	26	8.3	6.8	3.7	0.9	1.7	1.6	29	Y
2	44835	M	60	2.1	56	7.6	3.3	1.7	0.9	1.7	0.8	36.6	Y
279	2143	M	51	5.5	75	10.8	3.9	1.2	1.1	2.3	0.5	36.6	Y
618	23457	M	55	3.33	68	7.2	4	2.3	1.05	2.04	16.3	38.62	Y
52	2850	M	53	5.2	59	7.8	4.9	2.1	0.9	3.2	0.9	30	Y
72	23995	F	63	4.8	52	8.9	4.8	1.5	1	3.1	0.6	28	Y
180	34427	F	56	2.6	68	8	3	2	1.1	2.3	0.5	30	Y
409	34428	F	59	3.1	66	11.8	3.1	2.2	2.4	2.8	1	31	Y
609	34429	M	54	5	59	9.3	3.8	1	1.8	1	0.4	36	Y
60	23991	M	55	6.5	72	7.4	4.4	1.3	1	2.5	0.9	35	Y
469	34430	F	57	3.7	36	10.6	5.9	1.6	1.2	4	0.7	33	Y
28	34431	F	54	3.4	52	12	4.4	1.3	1.9	2	0.5	35	Y
96	24003	F	53	3.3	48	12.8	5.1	3	0.9	2.9	1.3	37	Y
103	1859	M	51	3.2	49	6.7	4.6	1.2	1.3	2.8	0.5	34	Y
104	34432	M	60	5.6	74	2	5.2	2	1.6	1.8	1	33	Y
378	34433	F	60	5.1	45	6.3	5.2	1.5	1.6	1.8	1	39	Y
481	34434	M	61	0.5	59	7.5	4.5	1.8	1	2.7	0.8	38	Y
522	2567	M	55	3.2	49	6.7	4.6	1.2	1.3	2.8	0.5	30.2	Y
776	34435	F	63	6.1	46	9.8	3.9	0.8	1.8	1.9	1	37	Y
141	49036	M	55	2.6	48	11.8	5.1	1.2	1	3.6	1.6	36	Y
267	34436	M	55	2.6	48	11.8	5.1	1.2	1	3.6	0.5	33	Y
280	34437	F	52	3.3	37	9	3.1	1	0.8	1.9	0.5	32	Y
382	34438	M	51	3.4	40	14.7	2.6	1.1	0.6	1.5	0.5	26	Y
544	18645	M	55	2.6	48	11.8	5.1	1.2	1	3.6	1.6	30	Y
559	34439	F	58	3	50	11.9	4.4	1.6	1	4.1	1	27	Y
624	356355	M	55	6.66	61	6.7	2.5	4.9	0.8	0.5	33.6	29	Y
762	34440	M	55	7.8	99	7.1	2.7	1	0.8	1.4	0.5	28	Y
29	4035	F	64	5.3	48	7.3	3.5	1.4	1.1	1.7	0.6	31	Y
117	34256	M	55	6.5	72	7.4	4.4	1.3	1	2.5	0.9	35	Y
155	24023	M	55	5.4	56	7.9	4.9	2.1	1.1	2.5	0.9	28	Y
80	34441	M	54	5.4	84	8.1	5.2	3.3	1.4	2	1.5	29	Y
499	34442	F	53	4.7	53	8.6	6.2	1.7	1.1	4.3	0.8	30	Y
773	34220	F	56	4	45	9.2	4.1	0.6	1.3	1.4	0.9	30	Y
268	11868	F	55	4.4	48	7.7	3.4	0.7	1	2.1	0.4	29	Y
271	48885	M	67	7.8	99	7.1	2.7	1	0.8	1.4	0.5	29.63	Y
288	34443	M	61	7.8	89	10.9	4.9	1.7	1	3.2	0.7	31	Y
403	7363	F	56	7.7	68	9.8	6.1	3.2	0.7	4.1	1.4	27	Y
679	34444	F	60	3.7	53	9	5.8	2	1.4	2	1.5	36	Y
755	34445	F	52	4.4	48	7.7	3.4	0.7	1	2.1	0.4	33	Y
766	34446	F	56	5.6	46	9.1	5.6	5.8	1.6	1.7	1	35	Y
142	34447	F	59	6.2	68	8.1	5.5	2.2	0.7	2	1.5	33	Y
330	34448	M	54	6.8	73	7.5	5.1	2	1.3	1.4	1.5	39	Y
720	34449	F	57	4.5	68	9	4.5	4.1	0.7	2.3	1.9	38	Y
70	34450	M	54	5.3	88	8	5	6.7	0.9	2.6	2.6	37	Y
538	34451	M	60	3.3	73	9	5.1	3	1.1	2.6	1.3	33	Y
556	654	F	67	4.5	56	13.1	4.4	2	1	2.5	0.9	29	Y
695	34452	F	60	3.8	34	8.3	4.3	3	1.4	2.5	2	32	Y
774	34453	F	61	13.2	98	8	6.6	4.5	1.6	0.9	2	26	Y
53	34454	M	63	6.6	64	9.4	4	0.9	0.9	4	0.4	27	Y
136	7747	F	61	24	401	7	4.3	2.9	0.4	2.7	1.3	30	Y
363	34455	F	55	24	401	6.3	4.3	2.9	0.4	2.7	1.3	28	Y
501	34456	M	52	5.3	56	8.8	5.3	2.5	1.1	2.3	1.1	29	Y
540	2570	F	61	24	401	7	4.3	2.9	0.4	2.7	1.3	36.6	Y
592	8876	M	54	5.1	56	8.5	4.9	2.1	1.1	2.5	0.9	28	Y
603	34457	M	51	4	95	7.1	4.2	1.9	0.9	1.1	0.8	30	Y
167	24027	M	58	5.2	63	7.5	3.6	5.1	0.9	2.5	0.9	30	Y
289	23610	M	52	5.3	95	7.8	4.9	4.9	0.9	2.8	2.2	28	Y
550	123	F	51	4.2	72	11.2	4.4	2.1	1.1	2.5	0.9	26	Y
558	3525	F	61	5.1	72	11.5	4.4	2.1	1.1	2.5	0.9	26	Y
584	234	M	59	4.2	56	10.5	4.9	2.1	1.1	2.5	0.9	28	Y
66	23993	F	67	4.5	56	13.1	4.4	2	1	2.5	0.9	29	Y
95	46377	F	55	4.9	63	3.7	6.1	1.6	1.4	4	0.7	26	Y
661	34458	M	58	10	112	9	4.5	2.9	1.9	1.5	2	31	Y
667	34459	F	55	6.2	52	9.3	5.6	3.7	1.3	1.5	2	36	Y
78	23997	M	60	4	63	12	3.6	5.1	0.9	2.5	0.9	30	Y
152	24022	M	60	4.2	39	8.8	4.5	2.2	1.1	1.4	1.1	34	Y
517	34460	M	54	5.8	76	7.3	5.1	1.2	1.8	1.9	0.7	33	Y
561	34461	F	53	10.3	83	10.9	7.2	3.4	1.8	4.1	1	35	Y
585	34462	F	61	3	40	12.4	4.7	1.5	0.9	1	0.7	33	Y
116	24010	M	62	5	63	12.2	3.6	5.1	0.9	2.5	0.9	30	Y
90	24001	F	55	4	56	13.7	4.4	2	1	2.5	0.9	37	Y
149	24021	F	51	4.2	72	11.2	4.4	2.1	1.1	2.5	0.9	26	Y
164	24026	M	63	5.9	63	7.1	3.6	5.1	0.9	2.5	0.9	30	Y
518	2348	F	55	4.9	63	3.7	6.1	1.6	1.4	4	0.7	34	Y
259	43494	F	57	3.2	31	11.9	6.1	2.6	0.9	4.1	1.1	30.1	Y
747	34463	F	60	3.2	31	11.9	6.1	2.6	0.9	4.1	1.1	39	Y
23	26062	F	70	5.5	38	8.7	5.9	1.3	1.4	0.75	0.6	30	Y
171	42329	F	79	5.2	54	9.2	6.4	3	1.1	4.1	1.3	30	Y
204	5237	F	54	5.3	45	9	5.7	3.3	0.8	3.6	1.5	27	Y
448	1645	F	66	4.9	41	5.7	5.2	1.4	0.9	2.3	0.5	30	Y
687	34464	F	52	5.3	45	9	5.7	3.3	3.6	1.5	1	38	Y
298	47157	M	68	7.4	98	12.9	8.8	4.5	1.1	5.6	2.1	29	Y
83	34465	F	56	4.7	55	12.6	7.9	5	1.3	1.6	1	37	Y
352	35706	F	55	2.9	41	9.5	5.9	1.7	1.2	3.6	0.8	26	Y
451	34466	M	59	6.8	62	8.9	4.5	1.2	0.9	3.1	0.5	33	Y
541	34467	M	54	4.9	66	8.7	5.7	2.3	1.1	2.3	1	32	Y
553	244	M	54	4.3	63	12.1	3.6	5.1	0.9	2.5	0.9	30	Y
565	743	F	66	5.5	56	9.9	4.4	2	1	2.5	0.9	29	Y
582	567	M	62	4.1	63	9.5	3.6	5.1	0.9	2.5	0.9	30	Y
590	7845	M	57	4.1	63	9.7	3.6	5.1	0.9	2.5	0.9	30	Y
752	34468	M	57	7.4	43	9	3.9	1.4	0.7	2.6	0.6	26	Y
98	34469	F	54	3.8	32	10.8	3.4	0.8	1.4	1.6	1.5	27	Y
121	48925	M	76	5.9	56	10.9	4.6	7	0.6	1.3	3.1	33	Y
170	24028	M	54	4.3	63	12.1	3.6	5.1	0.9	2.5	0.9	30	Y
309	34272	F	53	3.3	48	12.8	5.1	3	0.9	2.9	1.3	37	Y
532	3592	M	76	5.9	56	10.9	4.6	7	0.6	1.3	3.1	31	Y
610	85653	M	55	6.833	64	6.7	4.8	2.8	0.9	2.7	19.5	27	Y
659	34470	F	60	4.9	45	10.6	6.7	5.9	0.9	1.9	1.5	28	Y
724	34471	F	60	3.8	44	9.4	7	2.2	0.5	1	1.5	29	Y
782	34472	M	61	5.9	56	10.9	4.6	7	0.6	1.3	3.1	30	Y
8	45703	M	51	3.9	53	10.9	3.6	1.1	0.8	2.3	1	29	Y
11	45702	F	54	7	72	7.6	4.9	2.8	0.8	3	1.2	31	Y
246	48817	M	56	6.3	87	12.4	5	2.3	0.8	3.2	1	26	Y
736	34473	M	63	6.3	87	12.4	5	2.3	0.8	3.2	1	31	Y
34	34474	M	55	3.6	74	11.7	6	3.3	1	3	1.3	36	Y
93	24002	M	59	4	56	10	4.9	2.1	1.1	2.5	0.9	28	Y
240	345454	M	59	4	56	10	4.9	2.1	1.1	2.5	0.9	28	Y
128	24014	M	54	5.1	56	8.5	4.9	2.1	1.1	2.5	0.9	28	Y
133	47768	M	55	11.1	139	10.8	4.8	2.2	0.9	3	1	26	Y
358	34475	M	52	4.1	139	10.8	4.8	2.2	0.9	3	1	33	Y
539	14560	M	55	11.1	139	10.8	4.8	2.2	0.9	3	1	31	Y
570	5325	M	51	6.1	56	8	4.9	2.1	1.1	2.5	0.9	28	Y
589	355	F	60	6	72	10.7	4.4	2.1	1.1	2.5	0.9	26	Y
791	34476	M	51	3.7	58	9	6.2	1.5	1.6	1.7	1.5	35	Y
796	34514	M	51	3.7	58	9	6.2	1.5	1.6	1.7	1.5	35	Y
310	47177	M	55	6.7	56	10.6	6.2	1.6	1.35	0.95	0.6	36.6	Y
327	43671	F	62	9.6	66	10.7	5.3	2.7	0.7	2.1	1.2	29	Y
88	34477	M	58	5.3	62	10.2	4.1	3.8	1.1	1.3	1.5	33	Y
178	1218	F	67	3.2	38	8.7	5	3	1.1	2.7	1.3	30	Y
337	34478	F	55	2.1	39	8.5	4.4	1.9	1.5	1.6	1.5	39	Y
360	34479	F	54	3.7	38	11.6	4.7	4	0.8	2.3	1.8	38	Y
361	11590	F	55	2.6	36	8.4	6.3	1.5	2.6	1.9	0.6	30	Y
631	98776	M	55	6.5	65	10.2	10.3	2.6	1.03	5.9	18.1	30.1	Y
441	34480	F	53	3.9	45	11.5	5.2	2.2	1.2	3.6	1	37	Y
554	345	M	55	4.4	56	10	4.9	2.1	1.1	2.5	0.9	28	Y
562	574	M	59	5.2	56	10.9	4.9	2.1	1.1	2.5	0.9	28	Y
581	886	F	56	5.1	72	8.1	4.4	2.1	1.1	2.5	0.9	26	Y
591	34481	F	61	2.5	45	11.6	9.7	13.8	1	3.1	6.3	33	Y
623	34482	F	60	4.8	39	13	6.9	2.7	1.6	1.7	1.5	32	Y
89	32625	M	55	5.2	67	5.5	5.9	2	0.8	4.2	0.9	30	Y
291	43604	F	59	4.8	45	10.6	5.2	2.6	1.4	1.7	1.2	30	Y
514	3247	M	55	5.2	67	7.5	5.9	2	0.8	4.2	0.9	29	Y
586	856	F	61	4.3	56	12.1	4.4	2	1	2.5	0.9	29	Y
71	42564	M	54	3.4	57	9.7	5.4	2.4	0.8	3.6	1.1	31	Y
507	4509	M	54	3.4	57	9.7	5.4	2.4	0.8	3.6	1.1	27	Y
574	1289	F	63	4.2	72	9.3	4.4	2.1	1.1	2.5	0.9	26	Y
235	34483	M	52	4.7	56	10.2	4.7	1.7	1.2	2.8	0.7	26	Y
334	22261	F	51	2.5	45	7.4	5.2	4.9	1	0.95	2.2	29	Y
465	34484	F	56	2.3	22	10.2	5.8	2	1.1	1.8	0.9	27	Y
513	34485	M	59	4.5	59	12.5	5.7	2.7	1.2	3.3	1.2	28	Y
595	34486	M	54	7.4	84	10.7	4.1	2.2	0.9	2.2	1	29	Y
575	34487	M	57	5.7	69	6.3	5.2	2.6	1.1	1.2	1.2	30	Y
751	34488	F	54	8.7	120	8.1	4	1.8	1.7	1.8	1.5	31	Y
213	34303	M	51	10.4	76	7.3	3.3	2	1	1.2	0.9	33	Y
506	34304	M	60	4.2	39	8.8	4.5	2.2	0.8	1.4	1.1	34	Y
573	34489	M	60	5.7	74	12.7	4.5	2.1	0.9	1.8	0.9	36	Y
473	34490	M	60	5	55	10	4.5	1.3	0.9	3	0.6	33	Y
560	35256	M	62	5	63	12.2	3.6	5.1	0.9	2.5	0.9	30	Y
459	48353	M	67	13.3	107	7.1	3	2.2	0.8	1.3	1	27	Y
643	34491	M	61	6	72	9	4.5	2.7	3.8	1.2	1.5	35	Y
663	34492	F	63	7.9	80	8	4.7	1.5	1.9	1.9	1.5	33	Y
214	27458	F	55	4.5	34	10.4	4.7	2.5	0.2	3.4	1.1	28.36	Y
324	2094	F	55	3.9	49	12.2	4.8	2.1	1.8	1	0.9	30	Y
731	34276	F	55	4	56	13.7	4.4	2	1	2.5	0.9	37	Y
223	23350	M	66	4.6	50	11	3.5	0.6	0.8	2.5	0.3	26	Y
303	47175	M	68	2.9	35	11.5	4.9	2.1	2.3	1.8	0.8	33	Y
567	7324	F	60	5.6	72	7.5	4.4	2.1	1.1	2.5	0.9	26	Y
576	234	M	66	4.1	63	10.1	3.6	5.1	0.9	2.5	0.9	30	Y
641	86422	M	55	3.66	60	10.8	7.3	1.6	1.2	5.5	11.3	47.75	Y
722	34493	M	55	4.6	50	9	3.5	0.6	0.8	2.5	0.3	39	Y
568	532	M	63	5.9	63	7.1	3.6	5.1	0.9	2.5	0.9	30	Y
599	34494	F	52	6	45	11.1	4.7	0.7	1	1.2	0.3	38	Y
697	34495	F	51	4.5	34	10.4	4.7	2.5	3.4	1.1	1.5	37	Y
531	34496	M	58	2	72	10.9	4.8	1.6	1	3.1	0.7	33	Y
644	853224	M	55	6.66	61	7.7	4.1	2.03	1.08	2.2	14	37.62	Y
364	15475	F	56	2.8	36	13.6	6.5	4.4	1.85	0.75	2	36.6	Y
373	47337	M	56	4.1	51	11.5	5.9	1.7	1.73	1.04	0.7	31	Y
388	34497	M	55	4	64	9.7	5.3	3.6	0.7	3.1	1.6	32	Y
732	34498	F	54	2	37	13.8	5	1.2	1.6	0.9	1.5	26	Y
745	34499	M	53	7.5	230	11.6	9.1	1.5	1.4	2.1	7	27	Y
25	42448	M	55	8.6	68	6.4	4.9	1.2	1.3	3.1	0.5	29	Y
328	34500	F	61	4.6	40	10.6	7.2	4.9	1.35	1.4	1.5	28	Y
607	34501	M	60	9.6	83	11.5	4.1	1.4	1.8	5.1	0.6	29	Y
665	34502	F	52	4	58	9	4.6	3.1	1.8	5	1.5	30	Y
107	42927	M	60	6.4	83	12.3	4	1.9	0.7	2.6	0.9	31	Y
524	23356	M	60	6.4	83	12.3	4	1.9	0.7	2.6	0.9	29	Y
792	34503	M	56	4.2	70	6.9	4.2	2.6	1.8	4	1.5	31	Y
797	34515	M	56	4.2	70	6.9	4.2	2.6	1.8	4	1.5	31	Y
131	24015	M	55	4.4	56	10	4.9	2.1	1.1	2.5	0.9	28	Y
43	27010	F	64	7.1	68	8	5.6	2.6	0.8	3.8	1.1	31	Y
294	34289	F	58	5	62	9.3	5.8	3.6	1.1	1.9	0.6	31	Y
768	34504	M	59	3.4	62	8	5.5	2.5	1.1	3.3	1.1	36	Y
779	34505	F	54	2.8	22	14.6	4	1	1.8	1.3	1.5	33	Y
77	34506	M	57	2.5	55	13	6.3	7.2	1.2	3.3	2.8	35	Y
645	34507	M	54	5.4	68	3	1.2	0.7	1	0.5	1.5	33	Y
412	10969	M	55	3.8	50	9.6	5.7	4.5	1	3	2.1	32	Y
572	987	F	58	4.3	56	9.1	4.4	2	1	2.5	0.9	29	Y
125	24013	F	60	5.6	72	7.5	4.4	2.1	1.1	2.5	0.9	26	Y
569	34508	F	60	3.2	87	10.5	4.6	4	0.9	3	1.8	39	Y
621	98564	M	55	5	81	3.7	5.7	1.19	1.1	4.1	8.1	35.16	Y
172	34509	M	60	5.1	62	12.3	6.1	3.8	1.1	3.5	1.7	38	Y
340	34510	M	61	6.5	78	9.2	6.5	2.4	1.7	1.8	1.5	37	Y
632	56743	M	55	4.16	30	6.8	6.12	3.5	1.03	3.6	24.5	27.33	Y
217	21761	F	59	5.7	86	9.3	5.3	2.7	1	3.2	1.2	31	Y
292	34511	M	63	7.9	88	7.4	4.7	2	1.4	4.2	1.5	33	Y
711	34512	F	55	5.7	86	9.3	5.3	2.7	1	3.2	1.2	32	Y
130	32171	F	55	4.7	34	9.9	5.1	4.5	0.6	2.7	2	34	Y
349	39807	F	58	2.7	39	10.1	6.3	2.4	1.4	3.8	1.1	30	Y
537	2407	F	55	4.7	34	9.9	5.1	4.5	0.6	2.7	2	31	Y
795	34513	F	52	4.7	34	9.9	5.1	4.5	0.6	2.7	2	26	Y
800	34518	F	52	4.7	34	9.9	5.1	4.5	0.6	2.7	2	26	Y
101	34514	M	51	3.2	61	13.7	3.5	1	0.9	1.4	1.5	27	Y
190	34515	M	58	5.8	76	9.7	8.4	6.3	0.9	1.6	1.5	28	Y
391	42211	F	51	2.5	35	9.6	3	0.7	1.3	1.3	0.3	26	Y
527	34516	F	55	4	56	9.4	6.4	4.1	1	3.5	1.9	29	Y
633	34517	M	54	4	76	9.2	5.7	4.2	0.9	3.2	1.9	30	Y
44	34518	F	53	4.2	39	8	5.7	4.2	0.9	1.6	1.9	31	Y
579	34519	M	61	7.2	75	9	2.9	0.7	1	1.6	0.3	36	Y
26	34520	M	60	7.5	83	7.6	4.6	4.6	0.6	2.7	1.4	33	Y
571	34521	M	52	7.5	90	10.5	3	1.5	0.6	2.2	0.7	35	Y
433	12662	M	59	5.3	70	9.8	5.2	3.4	1.35	1.45	1.3	30	Y
454	3034	F	52	2.8	35	12.8	4.8	4	1.1	2.1	1.8	36.6	Y
154	34522	F	56	4.5	57	11.8	3.9	3.1	9.9	1.8	1.4	33	Y
199	48613	F	68	4.2	41	11.9	4	1.1	2.3	1.1	0.5	30	Y
639	34523	F	59	4.2	41	11.9	4	1.1	2.3	1.1	0.5	39	Y
229	48786	F	64	2.2	89	11.8	6.7	2	0.9	5	0.9	30	Y
400	34524	M	54	4	55	11.3	5.3	7.7	0.7	1.5	3.5	38	Y
713	34525	M	57	1.1	27	12.3	3.1	1.6	1.7	0.95	1.5	37	Y
728	34526	F	54	2.2	29	11.8	6.7	2	0.9	5	0.9	33	Y
193	48088	F	55	6	43	11.2	2.4	1.3	0.4	1.4	0.6	32	Y
274	48567	F	55	3.5	32	14.5	5.3	1.5	0.7	3.9	0.7	26	Y
442	47994	M	55	4.6	48	11.2	5.1	3.5	1.7	1.8	1.6	30	Y
455	34527	M	60	6.2	35	8.5	5.8	2.9	0.4	3	1.6	32	Y
457	48312	M	51	3.3	41	13.9	6	1.1	1.4	1.3	0.4	27.17	Y
619	34528	F	60	6.6	43	11.2	2.4	1.3	0.4	1.4	0.6	26	Y
627	755889	M	55	5	64	12.3	6	3.9	0.8	3.7	27.2	37	Y
765	34529	F	61	3.5	32	14.5	5.3	1.5	0.7	3.9	0.7	27	Y
551	34530	M	63	3.5	54	10.1	5.9	3.1	1.1	2.6	1.4	28	Y
124	48938	M	55	5.3	49	10.5	5.6	5.5	0.7	2.6	2.5	32	Y
331	43539	F	55	5.3	33	8.8	4.5	1.4	1.9	2.1	0.6	26	Y
343	34531	F	55	2.4	36	12.4	4.3	2.4	1.8	1.3	1.5	29	Y
535	9625	M	55	5.3	49	10.5	5.6	5.5	0.7	2.6	2.5	27.4	Y
756	34532	M	52	6	72	10.5	5.7	3.6	1	1.7	2	30	Y
786	34533	M	51	5.3	49	10.5	5.6	5.5	0.7	2.6	2	31	Y
283	47065	M	57	3.6	56	11.9	5.4	1.5	1.1	3.7	0.7	31	Y
471	34534	F	58	3.7	36	10.7	4.2	0.5	0.9	3.1	0.2	36	Y
479	34535	M	55	3.5	76	10.3	9.7	12.7	0.9	3	5.8	33	Y
545	34536	F	54	9	70	10.8	3.7	3.1	1.2	2	1.4	35	Y
166	34537	M	53	5.9	67	9.9	5.2	1.8	0.9	3.6	0.6	33	Y
253	34538	M	61	3.6	67	10.1	5.1	1.4	0.9	5.6	2	39	Y
148	34539	F	60	4.4	49	12.3	4.6	2.3	0.9	3.6	2	38	Y
548	14389	F	60	4.1	56	13.1	4.4	2	1	2.5	0.9	29	Y
250	34540	F	52	2.6	30	10	5.4	2.1	0.9	0.9	2	37	Y
379	3856	M	55	5.1	61	10.5	4.6	1.5	0.8	2.1	0.6	30	Y
414	34541	M	56	4.6	55	10.8	3.4	2	0.7	2	0.8	33	Y
583	34542	F	59	6.2	62	11.6	6.3	4.4	0.9	0.8	2	32	Y
225	48773	F	54	2.7	49	13.7	6.8	1.7	0.8	4.7	0.8	30	Y
726	34543	F	54	2.7	49	13.7	6.2	1.7	0.8	4.7	0.8	26	Y
370	20794	F	55	3.1	39	12.3	5.3	1.6	1.45	1.7	0.7	28	Y
114	48926	M	55	4.9	33	10.2	3.9	0.6	1.3	2.3	0.3	32	Y
144	44836	M	60	5.4	68	11.2	6	2.9	1	3.8	1.3	30	Y
489	34544	F	57	2.1	44	8.9	5.2	1.1	1	3.7	0.5	27	Y
529	1495	M	55	4.9	33	10.2	3.9	0.6	1.3	2.3	0.3	27	Y
547	87562	M	60	5.4	68	11.2	6	2.9	1	3.8	1.3	26	Y
764	34545	M	54	4.5	70	10.5	4.3	2.4	1.6	1.7	2	28	Y
780	34546	M	60	4.9	33	10.2	3.9	0.6	1.3	2.3	0.3	29	Y
525	34547	F	60	2.1	34	12.3	6.2	5.8	1	3	2	30	Y
226	34548	F	61	7.1	45	13.6	6.6	2.6	1.1	4.4	1.1	31	Y
523	34549	F	63	2.8	54	11.2	4.2	1.1	1.7	1.4	2	36	Y
115	34550	M	55	5.1	71	9.7	3.2	1.4	1	3	2	33	Y
256	48858	M	55	4.4	38	13.2	3.9	1.3	1.6	1.7	0.6	34	Y
743	34551	M	52	4.4	38	13.2	3.9	1.3	1.6	1.7	0.6	35	Y
319	45370	M	55	3.7	71	9.8	5.8	7.7	1.8	0.9	3.5	31.5	Y
424	34552	M	51	4.9	72	12.5	3.2	0.9	1	2.8	2	33	Y
485	34553	F	58	3.1	36	10.6	5.4	4.7	1.1	2.2	2.1	39	Y
689	34554	M	55	5.1	39	15.9	4.2	1.2	1.4	3	2	38	Y
770	34555	M	54	10.4	126	10	4.4	1.3	1.4	1	2	37	Y
50	34556	M	53	14.9	327	11	5.9	8.7	1	3	3.4	33	Y
301	47150	F	60	5	60	14.8	3.1	2.2	1.3	1.4	1	32	Y
367	34557	M	61	5.5	70	9.2	5.5	3	1.6	1.7	0.8	32	Y
304	34558	F	60	4.5	57	14.4	6.8	2.9	1	0.9	1.6	26	Y
785	34559	M	52	3.9	74	11.7	7	8.5	1.6	1.4	2	27	Y
207	48704	F	64	3.6	48	15	7.7	4.7	0.7	5	2.1	32	Y
637	985322	M	55	4.33	44	10.5	5.7	1.3	1.5	3.6	9	32.65	Y
691	34560	F	56	3.6	48	15	7.7	4.7	5	2.1	2	28	Y
533	34561	F	59	6	28	14.6	6.1	4.4	1.2	1.3	2	29	Y
181	45511	F	55	5.5	50	12.2	6.3	2.3	9	4.4	1	31	Y
625	34562	M	54	2.9	79	10.3	5	3.2	1.8	1.7	2	30	Y
733	34563	F	57	4.3	41	10.2	5.5	1.1	1.4	1.7	2	31	Y
40	4084	M	55	4.1	58	10.3	7.3	4.6	1.3	1.4	0.7	29	Y
35	40725	M	55	4.7	32	7.8	3.8	0.9	1.5	1.9	0.4	33	Y
205	34564	M	54	4.3	90	13.2	9.2	1.2	1.6	2.4	2	36	Y
247	34565	M	60	4	78	14.1	4.1	1.3	1.8	3.6	2	33	Y
169	45440	M	55	3.8	66	10.2	4.3	3.3	0.6	2.4	1.5	31	Y
497	34566	M	60	4.1	78	11	3.8	0.7	0.7	2.8	0.3	35	Y
313	34567	M	61	4.1	57	9.4	3.7	1.5	0.7	4.6	2	33	Y
605	34568	F	63	6.4	59	11.6	8.1	2.7	0.7	4.1	1.2	39	Y
611	34569	M	55	9	66	8.3	5.7	2.6	0.7	4.1	1.1	38	Y
211	48707	M	55	4.7	53	12.2	5.7	3.5	0.7	3.6	1.6	25.6	Y
693	34570	M	52	4.7	53	12.2	5.7	3.5	3.6	1.6	1	37	Y
277	48362	F	68	6.1	49	8.2	8	4.8	1.3	4.8	2.2	26	Y
461	48362	F	69	6.1	49	8.2	8	4.8	1.3	4.8	2.2	34	Y
322	1334	F	55	4.3	57	10.6	6.6	4.1	1.8	1.3	1.8	29	Y
145	34571	M	51	5.2	63	11	6.7	2.1	1.8	1.3	1	33	Y
208	34572	M	58	3.4	48	11.2	4.8	1.4	1.8	1.3	1	32	Y
760	34573	M	55	7.1	72	12.2	6.9	4.5	1.3	1.4	1	26	Y
325	34574	F	54	5.9	74	12.4	5.5	1.3	1.6	1.7	1.9	27	Y
543	34575	M	53	3.8	59	10.9	5.1	3.2	1.8	2	1	28	Y
41	34576	F	61	4.2	69	10	6.1	6.8	0.8	3.3	2.6	29	Y
436	48032	M	52	5.5	62	13.2	4.9	2.2	1.2	2.7	1	29	Y
519	34577	F	60	4.6	47	12	5	3.9	1.1	2.4	1.7	30	Y
418	48511	F	56	4.6	47	12	5	3.9	1.1	2.4	1.7	36.6	Y
491	34578	F	67	5.3	72	14.7	5.8	1.8	1.1	3.9	0.8	31	Y
415	48086	M	55	3.9	51	10.7	3.6	1.2	1.4	1.7	0.5	30	Y
515	34579	M	68	3.9	51	10.7	3.6	1.2	1.4	1.7	0.5	36	Y
781	34580	M	61	7.2	78	9.1	6.5	1.5	1.4	0.9	0.5	33	Y
1	34325	M	56	20.8	800	9	4.6	2	1.2	2.5	0.9	35	Y
2	44835	M	60	2.1	56	7.2	6.3	3.7	1	3.7	1.7	28	Y
3	41248	M	53	4.2	55	8	5	2.5	1.3	2.3	1.6	30	Y
4	18642	M	55	9.2	101	8.5	5.6	1.9	1.3	1.2	0.7	28	Y
5	51477	M	58	5.9	67	9.9	5.2	1.8	0.9	3.6	0.6	29	Y
6	45308	F	58	6	66	6.9	5.7	1.3	1.4	4.9	0.6	24	Y
8	79133	M	55	5.8	60	9	4.6	1.9	1.2	2.6	0.8	30	Y
11	749215	F	42	2.3	52	7	5.2	2.8	3.1	1.3	0.9	24	Y
13	466	M	55	3	30	9.1	6.6	2.9	1.1	4.3	1.3	29	Y
14	51567	M	55	10.3	198	9.7	4.2	3.8	1.6	3	0.8	32	Y
15	65455	F	53	4.3	44	8.8	5.8	1.7	1.1	3.9	0.9	38	Y
16	51573	F	73	3.1	50	8.9	3.4	1.5	1.2	2.9	1.1	22	Y
17	46545	M	57	3	60	7.9	4.8	2.4	1.8	2	1.1	27	Y
18	14191	M	51	5.5	83	9.4	3.8	0.9	1.5	2	0.2	30	Y
19	51623	M	60	20.8	800	9	2.3	1.1	0.9	0.9	0.5	33	Y
21	7523	F	44	3.6	59	9.1	5.4	2.4	1.1	3.2	1.1	23	Y
22	51625	M	51	3.5	72	7	5.4	1.5	1	3.7	0.7	27	Y
23	71255	F	30	3.1	54	7.3	5.9	1.8	1.6	3.5	0.8	21	Y
24	49220	F	45	2.2	38	9.6	4.1	1.8	1	2.3	0.8	30	Y
25	51646	F	60	5.4	47	6.9	3.6	0.8	1.8	1.5	0.4	28	Y
26	78151	M	54	3.8	62	8.8	5.4	2.2	1.1	7	0.9	30	Y
27	51677	F	55	5.8	41	9.7	5	4.5	1.1	2.2	2	28	Y
28	856	F	55	8.5	59	7.6	3.3	1.7	0.9	1.7	0.8	32	Y
29	5415	M	60	7.5	83	7.2	2.8	1.9	1.3	2	0.8	35	Y
30	6546	M	55	6.1	80	8.5	5.6	2.1	0.9	3.8	0.4	26	Y
31	8851	M	45	4.3	71	7.2	5.6	2	1.1	3	1	19	Y
32	878451	M	56	3.4	68	9.7	5.6	2.6	0.9	3.7	1.1	29	Y
33	35645	F	55	1.8	24	6.7	4.8	0.6	1.9	2.6	1.1	27	Y
34	458451	F	59	11.2	99	7.4	4	2.7	0.7	2.3	1.2	31	Y
35	451	F	59	4.8	51	7	3.6	0.8	1.8	1.5	0.4	28	Y
36	215	F	54	7.2	67	6.5	4.1	1.4	1.8	1.7	0.6	29	Y
37	12154	M	76	4.1	52	7	3.3	1.6	1.2	1.4	0.7	31	Y
38	2256	M	54	3.3	46	10	4.3	1.6	1.1	2	1.8	35	Y
39	2156	M	54	3.6	46	6.9	4	4.5	1	1.2	2	33	Y
40	21654	F	61	3.7	51	6.5	6.4	1.8	3.2	2.5	0.8	30	Y
43	216544	F	52	4.2	46	6.8	3.6	1.9	1.9	1.6	1.2	36.6	Y
44	8451	M	51	6.7	73	10.4	4.9	6.7	1.6	0.6	3	37	Y
45	6451	F	42	4.5	52	8	5	2.5	1.3	2.3	1.6	30	Y
46	9963	M	51	38.9	58	6.8	5.9	2.6	1.4	3.4	1.2	33	Y
48	45215	F	60	4.8	44	8	3.5	1.8	1.4	1.4	0.8	27	Y
49	1036556	M	54	2.8	43	6.9	6.7	2.4	1.1	4.6	1.1	30	Y
50	789451	M	73	6.1	83	12	5	3.3	1.3	2.4	1.5	33	Y
51	4515131	M	55	5.6	46	10.3	5.3	3.7	1.1	2.8	1.7	30	Y
52	4534	M	60	4.2	59	8.9	6.8	4.3	1.2	3.9	1.9	30	Y
53	5653	M	60	6.9	79	8	2.5	1.9	1.3	3.1	0.8	30	Y
54	67564	F	56	4	38	7.7	6.1	2.3	1.6	3.6	1	26	Y
55	2345	M	55	26.4	228	7.1	4.1	1.9	1.3	2	0.9	27	Y
56	43534	F	56	2.8	51	7	5.3	2.1	1.6	2.9	0.9	21	Y
57	6544	M	54	3	67	7	4.8	1.7	1.3	2.8	0.7	26	Y
58	6734	M	56	4.9	32	10.7	3.6	3.6	1.3	0.9	1.6	31	Y
59	745654	M	61	4.1	44	10.3	6.4	11.6	1.1	0.7	5.2	31	Y
61	65456	F	61	8.1	72	16	7.7	3.1	1.6	4.9	1.4	26	Y
62	34545	M	59	4.6	53	13.3	5.4	3	1.2	3	1.3	29	Y
63	45466	F	55	4.4	35	11.7	5	3.5	1.5	2.1	1.5	29	Y
64	3456	M	61	6.6	72	8.5	5.6	1.9	1.3	1.2	0.7	28	Y
65	65645	F	52	8	56	13.8	5.6	2.5	0.9	3.7	1.1	26	Y
66	356	M	54	4.5	38	10.7	5	4.4	1.4	1.8	2	31	Y
67	456456	M	60	5.7	55	10.6	3	2.7	0.6	1.2	1.2	33	Y
68	2335	F	55	4.5	42	9.4	3.8	0.9	1.5	2	0.2	30	Y
69	34677	F	54	3.8	59	9.1	6.5	2.6	1.4	4	1.1	33	Y
70	87876	M	55	2	51	6.5	5.2	2.3	1.2	4.3	1.4	22	Y
73	786745	F	56	3	48	7.2	6.5	3.4	0.9	2.6	1.2	33	Y
74	65632	F	55	3.7	41	10.8	5.4	2.2	1.2	3.3	1	35	Y
75	2435	F	76	2.4	41	11.3	5.3	1.7	1	3.5	0.8	29	Y
76	8978	M	60	5.4	64	10.4	3.8	1.5	0.8	2.3	0.6	31	Y
77	4564	M	56	5	61	9.2	4.6	1	1.5	1.45	0.7	30	Y
78	5727	M	55	5.1	70	11	5.2	1.9	1.3	3.1	0.9	31	Y
80	3858	F	31	4.8	52	6.5	5.5	2.1	1	3.6	0.9	33	Y
82	71741	F	35	4.3	49	8.5	7.2	3.6	0.8	5	0.8	21	Y
84	7147	F	60	8.5	92	6.8	2.1	2.3	0.9	2.8	1.2	30	Y
85	41741	F	44	4.6	54	9.4	6.8	2.9	1.1	4.5	1.3	23	Y
86	71741	F	51	10.5	111	8.1	3.8	3.2	0.8	1.7	1.4	34	Y
87	8785782	F	36	7.5	82	7.9	5.5	2.5	0.7	4.1	0.6	24	Y
90	7175	F	36	2.8	39	8.6	6.2	3.3	1.5	4.1	1.4	24	Y
91	5525	F	56	4.5	57	11.8	3.9	3.1	0.9	1.8	1.4	30	Y
92	247255	M	51	4.4	57	11.3	9.8	1.9	1.1	7.9	0.8	37	Y
93	415787	F	55	4.3	56	7	3.8	2.6	1	2.1	1.6	30	Y
94	85282	M	55	4.7	55	6.8	3.4	1.7	1.2	1.5	0.4	28	Y
95	858725	M	55	3.9	46	6.5	6.9	3.5	2	3.5	1.6	26	Y
97	785	M	58	4	55	7.8	4	3.9	1.5	1.4	1.4	28	Y
100	58587	M	55	5.4	62	6.8	4.2	3.7	1	1.6	1.7	34	Y
101	75275	M	55	4.8	77	11.1	5.7	4	0.9	3.3	1.8	30	Y
103	45645	M	62	6.3	82	6.5	4.3	3.4	0.8	2.1	1.5	31	Y
104	345456	M	57	4.1	70	9.2	5.4	1.2	1	3.8	0.5	32	Y
105	46546	F	55	4.1	34	13.9	5.4	1.6	1.6	3.1	0.7	33	Y
106	5645	F	55	3.1	39	8.5	5.9	2.1	1.2	4	1.2	32	Y
107	5464	F	55	5.7	88	7.2	6.5	3.4	0.9	2.6	1.2	33	Y
108	24345	M	51	2.5	55	13	6.3	7.2	1.2	3.3	2.8	35	Y
109	233243	M	60	5.4	84	8	2.5	1.9	1.3	3.1	0.8	30	Y
110	56345	M	58	8.2	81	10.4	6	3	1.1	0.8	0.5	35	Y
111	45646	F	63	4.7	55	12.6	7.9	5	1.3	2.1	0.7	35	Y
112	54656	M	55	6.9	80	9.8	7.3	1.2	1.5	1.6	0.5	29	Y
113	45646	F	55	2.1	23	9.96	4.1	4.2	1.2	1.4	1.3	29	Y
114	45643	M	60	5.3	62	10.2	4.1	3.8	1.1	1.35	0.6	31	Y
115	67547	F	61	3.4	38	9.2	3.9	2.8	1.2	1.5	1.3	26	Y
116	7565435	M	63	3.4	52	8.8	5.8	1.7	1.1	3.9	0.9	38	Y
117	865754	F	61	3.8	32	10.3	3.4	0.8	1.4	1.6	0.8	32	Y
118	77657	F	51	4.1	41	9.1	3.9	1.2	0.8	2.7	0.4	33	Y
119	56567	F	53	10.3	132	12.4	7.1	2.6	1.3	0.9	1	32	Y
120	565474	M	51	4.4	67	6.8	6.7	3.7	0.9	2.9	1.7	32	Y
121	65756	F	62	4.8	52	11.8	3.7	0.8	0.8	2.6	0.3	33	Y
122	345	M	60	3.3	59	7.6	3.5	1	1.3	1.5	0.7	30	Y
123	5676	F	60	3.4	27	14.7	3.5	1.9	1.3	1.6	1.4	35	Y
124	75634	M	61	4.3	70	9.1	6.6	2.9	1.1	4.3	1.3	29	Y
125	543453	M	51	3.2	61	13.7	3.5	1	0.9	1.4	2.6	32	Y
127	45447	F	55	6.6	168	7	4	2.3	1	2	1	33	Y
128	45385	M	50	5	106	6.9	7.3	4	1.1	2.7	1.3	21	Y
129	45416	M	26	7.5	79	8.8	3.5	2	2	0.9	0.5	28	Y
130	45386	F	50	4.3	61	7.8	6.2	2.3	1.2	4.1	1	23	Y
131	45387	F	50	2.5	79	8.1	7.4	3.3	0.8	4	0.8	22	Y
132	45373	M	35	6.3	53	6.5	5.5	2.1	1	3.6	0.9	33	Y
136	45427	F	34	4.5	61	8.1	3.1	1.6	0.9	1.5	0.7	34	Y
140	45413	F	28	3.5	61	8.5	5.6	2.1	0.9	3.8	0.4	26	Y
142	45375	F	35	9.1	114	7.2	5.6	1.4	1.4	3.6	0.6	20	Y
148	45380	F	40	5.1	79	7.3	5.7	3.8	1.3	2.8	1.7	20	Y
151	45448	M	60	10	194	7.1	4.6	1.6	0.8	1.8	1.7	26	Y
155	45376	F	35	5	79	7.3	6.2	2	1.4	0.9	1.3	27	Y
156	45451	F	65	5	97	7	3.4	1.6	0.7	2	0.7	26	Y
158	45398	M	54	6.3	106	8.6	5.5	2.9	1.1	1.3	1.1	23	Y
159	45446	M	54	5	88	6.8	6.7	3.7	0.9	2.9	1.7	32	Y
160	45393	M	50	3.3	70	6.8	5.5	1.5	2.2	2.6	0.6	22	Y
162	45370	M	30	4.6	106	8.1	6.8	3.2	0.7	3.6	1.3	23	Y
163	45450	M	64	8.8	106	8.2	3.8	3	0.9	1.7	1.3	30	Y
164	45394	M	50	9	150	6.7	5.4	5.3	0.7	2.7	1.2	21	Y
167	45449	F	60	5	70	8.1	8.6	3.5	1.8	5.3	1.6	29	Y
168	45371	M	30	5	53	7.7	5.5	2.1	1	3.6	0.9	24	Y
169	45452	M	75	10.3	113	8.5	4.5	2.4	1.1	2.5	1.1	30	Y
170	45395	M	50	4.8	70	8	5.2	2.7	1.4	2.7	1.2	20	Y
172	45372	M	30	13.2	185	8.1	5	1.1	1.8	4.1	1	21	Y
173	45441	M	48	4.1	79	11.3	6.1	5.7	1.1	2.1	0.7	34	Y
174	45411	F	70	11	53	8.2	7.4	3.3	0.8	4	0.8	22	Y
175	45414	M	69	10.3	185	7.6	4.6	3.2	0.6	2.7	1.4	33	Y
176	45445	M	52	5.1	70	7	7.5	1.7	1.2	1.8	0.6	30	Y
177	45364	F	20	4.6	70	9.6	4.1	1.8	1	2.3	0.8	30	Y
179	834578	M	51	5.5	83	9.4	6.4	2.3	2.3	3.2	1	33	Y
183	454316	M	65	5	97	7	4.3	4.3	1.4	1.5	2	27	Y
184	454316	F	54	5	88	6.8	5.1	2.1	1.1	3	1	30	Y
185	454316	M	64	8.8	106	8.5	5.9	2.1	1.2	4	1.2	32	Y
187	454316	F	60	5	70	8.1	5.2	3.3	1.4	0.6	3	27	Y
188	454316	F	75	10.3	113	8.6	4.2	1.6	0.9	2.6	0.7	32	Y
189	454316	M	58	4	55	7.9	4.9	2	1.2	1.4	1.1	35	Y
191	454316	M	55	5.4	62	6.8	5.3	2	1	3.5	0.9	30.1	Y
192	454316	M	55	4.8	88	11.1	5.7	4	0.9	3.3	1.8	30	Y
193	454316	M	62	6.3	82	6.7	5.3	2	1	3.5	0.9	30.1	Y
194	454316	F	57	4.1	70	9.3	5.3	3.3	1	1.4	1.3	29	Y
195	4543	f	55	4.1	34	13.9	5.4	1.6	1.6	3.1	0.7	33	Y
196	454316	M	55	3.1	39	8.5	5	2.5	1.9	2.9	0.7	27	Y
198	454316	M	28	3.5	61	8.5	4.5	1.9	1.1	2.6	0.8	37	Y
199	454316	M	69	10.3	185	7.7	4.9	1.9	1.2	3	0.7	37	Y
200	454317	M	71	11	97	7	7.5	1.7	1.2	1.8	0.6	30	Y
671	876534	M	31	3	60	12.3	4.1	2.2	0.7	2.4	15.4	37.2	Y
669	87654	M	30	7.1	81	6.7	4.1	1.1	1.2	2.4	8.1	27.4	Y
99	24004	M	38	5.8	59	6.7	5.3	2	1.6	2.9	14	40.5	Y
248	24054	M	54	5	67	6.9	3.8	1.7	1.1	3	0.7	33	Y
