# Supplementary material for: A new extended belief rule base method based on neighborhood covering reduction for diabetes diagnosis
Source: PLoS One. 2026 May 5;21(5):e0347303. doi: 10.1371/journal.pone.0347303 (PMC13143082; doi:10.1371/journal.pone.0347303)
Supplement: S1 File — This ZIP file contains all experimental datasets used in this study, organized as follows: 1. Original Data: Sourced from the Medical City Hospital/Al-Kindy Teaching Hospital (Mendeley Data) and the UCI Machine Learning Repository. 2. Section 4.1 Datasets: Training and testing splits for diabetes diagnosis with test set proportions of 0.2, 0.25, 0.3, 0.35, and 0.4 (e.g., Dataset of Diabetes_train_0.2.xlsx). 3. Section 4.2 Datasets: Validation datasets including Iris, Banknote, Ecoli, and Newthyroid with a 0.3 test split. All processed datasets are restricted to two premise attributes to ensure a fair comparison by eliminating the influence of feature selection, thereby highlighting the performance of the NCR-EBRB model. (ZIP) [file pone.0347303.s001.zip › README.txt]

This study employed two datasets.
The first was collected by the laboratory of Medical City Hospital and the Specialized Center for Endocrinology and Diabetes at Al-Kindy Teaching Hospital, and is publicly available in the Mendeley Data repository (https://data.mendeley.com/datasets/wj9rwkp9c2/1).
The second dataset was obtained from the UCI Machine Learning Repository (https://archive.ics.uci.edu/) for experimental validation.
All original data are stored in the origin folder.
For the experiments in Section 4.1, the training and testing sets are provided in the current directory with the following filenames:
•	Dataset of Diabetes_train_0.2.xlsx / Dataset of Diabetes_test_0.2.xlsx
•	Dataset of Diabetes_train_0.25.xlsx / Dataset of Diabetes_test_0.25.xlsx
•	Dataset of Diabetes_train_0.3.xlsx / Dataset of Diabetes_test_0.3.xlsx
•	Dataset of Diabetes_train_0.35.xlsx / Dataset of Diabetes_test_0.35.xlsx
•	Dataset of Diabetes_train_0.4.xlsx / Dataset of Diabetes_test_0.4.xlsx
Here, the suffix 0.x denotes the proportion of samples allocated to the test set (e.g., 0.2 = 20%), while _train and _test indicate the training and test splits, respectively.
For the experiments in Section 4.2, the following datasets are included in the current directory:
•	Iris_train_0.3.xlsx / Iris_test_0.3.xlsx
•	Banknote_train_0.3.xlsx / Banknote_test_0.3.xlsx
•	Ecoli_train_0.3.xlsx / Ecoli_test_0.3.xlsx
•	Newthyroid_train_0.3.xlsx / Newthyroid_test_0.3.xlsx
The naming convention follows the same pattern: the prefix indicates the dataset name, 0.3 specifies a 30% test split, and the suffix identifies the data split type.

It should be noted that, unlike the original datasets, all datasets used in our experiments contain only two premise attributes. This design eliminates the influence of feature selection, thereby ensuring a fair comparison and better highlighting the superiority of the proposed NCR-EBRB model.
